# Supplementary material for: Genetic dissection of an allotetraploid interspecific CSSLs guides interspecific genetics and breeding in cotton
Source: BMC Genomics. 2020 Jun 26;21:431. doi: 10.1186/s12864-020-06800-x (PMC7318736; doi:10.1186/s12864-020-06800-x)
Supplement: Supplementary file 1 — Additional file 1: Table S1. Segments carried by CSSLs.xlsx [file 12864_2020_6800_MOESM1_ESM.xlsx]

## Sheet: Sheet1
Additional file 1: Table S1. Segments carried by CSSLs.
Sements carried	Number of CSSLs
	MM-map	GR-map
1	222	54
2	69	68
3	26	53
4	3	42
5	3	24
6	2	31
≧7	0	41
Total	325	313
MM-map:based on the genetic map constructed with molecular markers
GR-map:based on the physical map constructed by whole-genome resequencing
