# Supplementary material for: Genetic dissection of an allotetraploid interspecific CSSLs guides interspecific genetics and breeding in cotton
Source: BMC Genomics. 2020 Jun 26;21:431. doi: 10.1186/s12864-020-06800-x (PMC7318736; doi:10.1186/s12864-020-06800-x)
Supplement: Supplementary file 2 — Additional file 2: Table S2. Summary of introgression segments.xlsx [file 12864_2020_6800_MOESM2_ESM.xlsx]

## Sheet: Sheet1
Additional file 2: Table S2. Summary of introgression segments. homo, homozygous introgression segment. hetero, heterozygous introgression segment in the CSSLs.
CSSLs	Chr.	Start	End	Length	Type
N1	Ghir_A07	2094403	2871549	777146	homo
N1	Ghir_A10	0	861309	861309	homo
N1	Ghir_D06	6209228	8954143	2744915	homo
N1	Ghir_D07	24634588	53593575	28958987	homo
N1	Ghir_D10	0	435197	435197	homo
N1	Ghir_A10	1292885	2044997	752112	hetero
N2	Ghir_D05	5289331	7560284	2270953	homo
N2	Ghir_D13	50904920	53644777	2739857	homo
N3	Ghir_D02	66158634	69809894	3651260	homo
N3	Ghir_D07	6155652	6592100	436448	homo
N3	Ghir_D12	51391183	52623527	1232344	hetero
N4	Ghir_D02	4150105	4910848	760743	homo
N5	Ghir_A01	112517492	115423648	2906156	homo
N6	Ghir_A06	6911969	32373185	25461216	homo
N6	Ghir_A13	5509038	13018072	7509034	homo
N6	Ghir_A01	49297104	50265732	968628	hetero
N7	Ghir_A03	108104775	112992395	4887620	homo
N7	Ghir_A11	112588623	113722429	1133806	homo
N8	Ghir_D09	40636300	46201025	5564725	homo
N9	Ghir_A01	110097144	113365678	3268534	homo
N9	Ghir_A02	1811698	2021018	209320	homo
N9	Ghir_A08	5915562	8598274	2682712	homo
N9	Ghir_D11	16645918	18874558	2228640	homo
N9	Ghir_D12	0	2640584	2640584	homo
N9	Ghir_A01	40403582	41398473	994891	hetero
N10	Ghir_D06	57839908	59773910	1934002	homo
N10	Ghir_D07	5102523	6587087	1484564	homo
N11	Ghir_A10	112477859	114378061	1900202	homo
N11	Ghir_D01	61303211	61796023	492812	homo
N11	Ghir_D07	5202260	6592877	1390617	homo
N11	Ghir_D07	55819415	55932517	113102	homo
N11	Ghir_D07	56078429	59220254	3141825	homo
N12	Ghir_A01	66648	2543880	2477232	homo
N12	Ghir_A11	13659043	16571184	2912141	homo
N12	Ghir_A11	16663003	17602086	939083	homo
N13	Ghir_A08	119069694	121515420	2445726	homo
N13	Ghir_D08	27684	940461	912777	homo
N14	Ghir_A01	4874638	5373634	498996	homo
N15	Ghir_D07	5137340	6704819	1567479	homo
N15	Ghir_D08	82925	1246357	1163432	homo
N15	Ghir_D09	48353977	49031555	677578	homo
N16	Ghir_A04	84636945	85113622	476677	homo
N17	Ghir_A13	107279958	108330874	1050916	homo
N17	Ghir_D08	85671	932895	847224	homo
N18	Ghir_A01	115417379	117354735	1937356	homo
N18	Ghir_D03	48284786	49026729	741943	homo
N18	Ghir_D03	49128902	49969856	840954	homo
N18	Ghir_A01	53482140	55259462	1777322	hetero
N19	Ghir_D10	5385834	5579519	193685	homo
N19	Ghir_D12	47140595	48746654	1606059	homo
N19	Ghir_D13	60243808	61451789	1207981	homo
N19	Ghir_D08	16012342	21862820	5850478	hetero
N20	Ghir_A09	8190151	9480266	1290115	homo
N22	Ghir_D09	34616719	35872957	1256238	homo
N23	Ghir_A05	31292912	34789356	3496444	homo
N23	Ghir_D13	42478255	46883220	4404965	homo
N23	Ghir_A06	20448291	23409061	2960770	hetero
N24	Ghir_D08	3021084	5118662	2097578	homo
N24	Ghir_D10	20983574	59393924	38410350	homo
N26	Ghir_A07	91987388	94564116	2576728	homo
N26	Ghir_D07	5089189	6592100	1502911	homo
N26	Ghir_A01	50884678	52944803	2060125	hetero
N27	Ghir_A07	91938961	95296368	3357407	homo
N28	Ghir_D05	25614	2149918	2124304	homo
N29	Ghir_D12	47468765	54658066	7189301	homo
N30	Ghir_A01	116104318	117710130	1605812	homo
N30	Ghir_D05	5322067	6046988	724921	homo
N31	Ghir_A11	110810439	112814924	2004485	homo
N31	Ghir_A13	3214399	5514184	2299785	homo
N32	Ghir_A05	9988914	13523210	3534296	homo
N32	Ghir_A12	97375108	101936842	4561734	homo
N32	Ghir_A12	104801397	105055598	254201	homo
N32	Ghir_D01	61215117	63170728	1955611	homo
N32	Ghir_D08	82925	1246357	1163432	homo
N32	Ghir_D08	60795252	61139242	343990	homo
N32	Ghir_D10	4523812	53225620	48701808	homo
N32	Ghir_A01	6197550	8248571	2051021	hetero
N34	Ghir_A05	18059	5700865	5682806	homo
N34	Ghir_D12	50823475	51369154	545679	hetero
N35	Ghir_A05	6098234	6325906	227672	homo
N35	Ghir_A11	6762068	22576412	15814344	homo
N35	Ghir_A11	120093234	121685570	1592336	homo
N35	Ghir_A12	52207	495863	443656	homo
N35	Ghir_D04	1240512	2368662	1128150	homo
N35	Ghir_D07	5161596	6592100	1430504	homo
N35	Ghir_A03	97056012	97392228	336216	hetero
N36	Ghir_A05	6645022	9004166	2359144	homo
N36	Ghir_D07	5134160	6700322	1566162	homo
N36	Ghir_D07	54522585	59220254	4697669	homo
N36	Ghir_A03	110458272	112992395	2534123	hetero
N37	Ghir_D10	65681705	67863802	2182097	homo
N37	Ghir_D11	3595679	4644885	1049206	homo
N38	Ghir_D01	60196548	61798608	1602060	homo
N39	Ghir_A01	112705719	113322645	616926	homo
N39	Ghir_A12	104264202	107623370	3359168	homo
N39	Ghir_D07	5089189	6425759	1336570	homo
N40	Ghir_A05	102073972	105405935	3331963	homo
N40	Ghir_A13	104890501	106107226	1216725	homo
N40	Ghir_D12	50838843	51369154	530311	hetero
N41	Ghir_D05	4989277	6159464	1170187	homo
N41	Ghir_D07	5246116	6592100	1345984	homo
N41	Ghir_D08	82925	940461	857536	homo
N42	Ghir_D02	52725987	59974993	7249006	homo
N42	Ghir_D03	2672804	4212199	1539395	homo
N42	Ghir_D05	5628148	10439718	4811570	homo
N43	Ghir_D07	5089189	6592100	1502911	homo
N43	Ghir_D08	62129989	63942321	1812332	homo
N44	Ghir_A01	116604258	117710130	1105872	homo
N44	Ghir_A04	117173	396097	278924	homo
N44	Ghir_A04	4076674	73871433	69794759	homo
N44	Ghir_A08	102084301	114200594	12116293	homo
N44	Ghir_A13	63893354	100271773	36378419	homo
N44	Ghir_D07	5134160	6587087	1452927	homo
N45	Ghir_A05	14481514	16788325	2306811	homo
N45	Ghir_A13	106666643	108330874	1664231	homo
N45	Ghir_D07	14758985	20231362	5472377	homo
N45	Ghir_D08	27684	940461	912777	homo
N45	Ghir_D10	3390487	5595944	2205457	homo
N46	Ghir_A05	93898570	96147643	2249073	hetero
N47	Ghir_A03	110459012	112992395	2533383	homo
N47	Ghir_A12	12595	1479288	1466693	homo
N47	Ghir_D13	4593556	5325925	732369	homo
N48	Ghir_A01	1979144	11791278	9812134	homo
N48	Ghir_A01	116830900	117710130	879230	homo
N48	Ghir_A03	4167198	6590502	2423304	homo
N48	Ghir_A03	7596213	14741077	7144864	homo
N48	Ghir_A05	13827734	17545886	3718152	homo
N48	Ghir_A13	1845137	5464278	3619141	homo
N48	Ghir_A03	6590502	7596213	1005711	hetero
N49	Ghir_A01	3677553	11791278	8113725	homo
N49	Ghir_A01	93788854	104597117	10808263	homo
N49	Ghir_A03	4167198	4828572	661374	homo
N49	Ghir_D10	67641680	67757461	115781	homo
N49	Ghir_D11	64065427	71151822	7086395	homo
N49	Ghir_D08	16179369	22190862	6011493	hetero
N50	Ghir_A09	60202506	64060266	3857760	homo
N50	Ghir_D07	29239	1387124	1357885	homo
N50	Ghir_D07	5089189	6704819	1615630	homo
N50	Ghir_D13	651613	6977185	6325572	homo
N50	Ghir_D12	50255019	50708616	453597	hetero
N50	Ghir_D12	50818507	51842751	1024244	hetero
N51	Ghir_D03	731194	973221	242027	homo
N51	Ghir_D13	0	539100	539100	homo
N51	Ghir_D13	636141	946530	310389	homo
N51	Ghir_D12	50309763	50700979	391216	hetero
N51	Ghir_D12	50838843	51472336	633493	hetero
N52	Ghir_A12	82990142	87593146	4603004	homo
N52	Ghir_D08	63877	1973443	1909566	homo
N53	Ghir_D01	45104476	46626706	1522230	homo
N53	Ghir_A06	76111118	77680057	1568939	hetero
N53	Ghir_A06	78403278	81924001	3520723	hetero
N53	Ghir_A06	82805243	84901870	2096627	hetero
N53	Ghir_A06	96757185	98495925	1738740	hetero
N53	Ghir_A06	100478833	106477417	5998584	hetero
N53	Ghir_A06	108896123	112664387	3768264	hetero
N53	Ghir_D08	16278069	20376563	4098494	hetero
N53	Ghir_D08	20469802	21374019	904217	hetero
N54	Ghir_A02	2981374	4936157	1954783	homo
N54	Ghir_A10	104860185	108355019	3494834	homo
N54	Ghir_D10	65202537	67037910	1835373	homo
N54	Ghir_D11	5042361	6688345	1645984	homo
N55	Ghir_A02	2981521	4936742	1955221	homo
N55	Ghir_A10	104856782	108355035	3498253	homo
N55	Ghir_D10	65154463	65405095	250632	homo
N55	Ghir_D10	65514235	67032796	1518561	homo
N55	Ghir_D11	5042361	6688122	1645761	homo
N56	Ghir_A01	8285666	50120604	41834938	homo
N56	Ghir_A01	88868344	104823919	15955575	homo
N56	Ghir_A05	29297600	30580087	1282487	homo
N56	Ghir_D06	65370302	65753122	382820	homo
N56	Ghir_D07	5251098	12087103	6836005	homo
N56	Ghir_A01	50480667	56999119	6518452	hetero
N56	Ghir_A01	72056507	85465546	13409039	hetero
N57	Ghir_A06	2529685	106767713	104238028	homo
N57	Ghir_D12	22717	604266	581549	homo
N57	Ghir_D12	701609	898695	197086	homo
N57	Ghir_D12	956542	2425914	1469372	homo
N57	Ghir_D08	16383610	17258459	874849	hetero
N57	Ghir_D08	17355494	22185583	4830089	hetero
N58	Ghir_D01	44805599	46607359	1801760	homo
N58	Ghir_D01	44222294	44805599	583305	hetero
N59	Ghir_D09	11265912	19263213	7997301	homo
N59	Ghir_D09	19348189	19853423	505234	homo
N59	Ghir_D09	20083164	26265355	6182191	homo
N60	Ghir_A08	119483948	121081755	1597807	homo
N60	Ghir_A13	3188120	4288110	1099990	homo
N60	Ghir_D07	5564193	6593181	1028988	homo
N60	Ghir_D08	41362	940461	899099	homo
N61	Ghir_D01	59613849	61766745	2152896	homo
N61	Ghir_D03	48854386	49031034	176648	homo
N61	Ghir_D03	49132912	49970706	837794	homo
N61	Ghir_D08	38830971	50919882	12088911	homo
N62	Ghir_A02	1816849	1976776	159927	homo
N62	Ghir_A08	102584976	110325879	7740903	homo
N62	Ghir_D10	60939340	62440608	1501268	homo
N62	Ghir_D06	52421439	54415444	1994005	hetero
N63	Ghir_A13	0	1393894	1393894	homo
N63	Ghir_D05	21697447	23716436	2018989	homo
N63	Ghir_D07	5137601	6589411	1451810	homo
N63	Ghir_D08	27684	940461	912777	homo
N63	Ghir_D13	0	529587	529587	homo
N64	Ghir_A03	0	458350	458350	homo
N64	Ghir_A05	102073872	105405019	3331147	homo
N64	Ghir_A13	104892938	106108792	1215854	homo
N64	Ghir_D12	50223020	50586429	363409	hetero
N65	Ghir_D07	5137340	6587357	1450017	homo
N65	Ghir_D11	62376502	65173571	2797069	homo
N66	Ghir_A02	11864018	16504536	4640518	homo
N66	Ghir_A02	16673589	71137171	54463582	homo
N66	Ghir_A02	71364442	105687493	34323051	homo
N66	Ghir_A07	94788789	96047475	1258686	homo
N66	Ghir_D07	5134160	6587429	1453269	homo
N66	Ghir_D07	6944790	13499638	6554848	homo
N66	Ghir_D07	13499638	17208959	3709321	hetero
N67	Ghir_A12	105035999	107623370	2587371	homo
N67	Ghir_D01	2315131	3762018	1446887	homo
N67	Ghir_D04	9917421	10429752	512331	homo
N67	Ghir_D13	1206720	2373799	1167079	homo
N67	Ghir_A02	44646489	45400748	754259	hetero
N69	Ghir_D07	5135993	6588464	1452471	homo
N69	Ghir_D11	71173070	72910318	1737248	homo
N70	Ghir_A12	79735919	84540676	4804757	homo
N71	Ghir_A05	9988914	13524149	3535235	homo
N71	Ghir_D01	0	722382	722382	homo
N71	Ghir_D13	50829753	52662510	1832757	homo
N72	Ghir_D05	4054995	4691258	636263	homo
N72	Ghir_D07	5089189	6592100	1502911	homo
N73	Ghir_A06	15788644	16035868	247224	hetero
N74	Ghir_A01	94301262	105418313	11117051	homo
N74	Ghir_A01	87416484	91100360	3683876	hetero
N74	Ghir_D08	16014901	18075137	2060236	hetero
N74	Ghir_D08	18166923	19493155	1326232	hetero
N74	Ghir_D08	19620991	20758155	1137164	hetero
N74	Ghir_D08	21379333	22540241	1160908	hetero
N75	Ghir_A01	0	2543880	2543880	homo
N75	Ghir_A01	14607137	43364482	28757345	homo
N75	Ghir_A01	89255061	110563198	21308137	homo
N75	Ghir_A11	7996406	9362085	1365679	homo
N75	Ghir_A01	43364482	50797040	7432558	hetero
N75	Ghir_A01	55890233	57890762	2000529	hetero
N75	Ghir_A01	74931114	88290435	13359321	hetero
N75	Ghir_D12	621839	1609718	987879	hetero
N76	Ghir_A09	67413492	72182268	4768776	homo
N76	Ghir_D10	2810739	5590274	2779535	homo
N77	Ghir_A02	0	2326255	2326255	homo
N77	Ghir_A02	100118387	103441896	3323509	homo
N77	Ghir_A07	93823665	96239867	2416202	homo
N77	Ghir_A08	115650791	117545924	1895133	homo
N77	Ghir_A13	104645800	107468009	2822209	homo
N77	Ghir_D11	0	141798	141798	hetero
N78	Ghir_A03	4450496	4922214	471718	homo
N78	Ghir_A03	12821540	14710037	1888497	homo
N78	Ghir_A07	77311	1247939	1170628	homo
N78	Ghir_D11	0	3453304	3453304	homo
N78	Ghir_D13	0	529587	529587	homo
N79	Ghir_A03	66835684	78700581	11864897	homo
N79	Ghir_A03	78878614	80447114	1568500	homo
N79	Ghir_A03	80452321	81791758	1339437	homo
N79	Ghir_A03	81874829	95670425	13795596	homo
N79	Ghir_A12	52258	1774576	1722318	homo
N79	Ghir_A13	5263949	13018072	7754123	homo
N80	Ghir_A05	34892387	56793350	21900963	homo
N80	Ghir_A05	56900737	57114056	213319	homo
N80	Ghir_A05	57222255	80441674	23219419	homo
N81	Ghir_D10	27465	435197	407732	homo
N81	Ghir_D10	55710556	59351810	3641254	homo
N82	Ghir_A04	81798438	83592713	1794275	homo
N82	Ghir_A06	9658240	12282216	2623976	homo
N82	Ghir_A09	80655857	82059664	1403807	homo
N82	Ghir_A11	121562998	123157613	1594615	homo
N82	Ghir_D05	4175075	6855723	2680648	homo
N82	Ghir_A01	74733026	76663532	1930506	hetero
N83	Ghir_A01	28547783	43417907	14870124	homo
N83	Ghir_A01	91103798	115422777	24318979	homo
N83	Ghir_A01	43417907	53274186	9856279	hetero
N83	Ghir_A01	55788781	60033849	4245068	hetero
N83	Ghir_A01	76178530	80024681	3846151	hetero
N83	Ghir_A01	82099263	91103798	9004535	hetero
N84	Ghir_A11	94977575	96435817	1458242	homo
N84	Ghir_A11	96566634	109444178	12877544	homo
N84	Ghir_D08	27684	941036	913352	homo
N84	Ghir_D12	50309763	50707360	397597	hetero
N84	Ghir_D12	50799840	51451915	652075	hetero
N85	Ghir_A04	81799995	83593981	1793986	homo
N85	Ghir_A06	9614691	12281065	2666374	homo
N85	Ghir_A09	80655119	82059664	1404545	homo
N85	Ghir_A11	121562473	123157613	1595140	homo
N85	Ghir_D05	4175075	6753577	2578502	homo
N85	Ghir_D06	2847624	3065680	218056	homo
N86	Ghir_A03	0	420657	420657	homo
N86	Ghir_A03	1173846	5016004	3842158	homo
N86	Ghir_A12	82997650	85127358	2129708	homo
N86	Ghir_A12	86335298	90419396	4084098	homo
N86	Ghir_D07	5134160	6587087	1452927	homo
N86	Ghir_D08	85671	944364	858693	homo
N87	Ghir_D07	5102523	6592100	1489577	homo
N87	Ghir_D07	55569999	55815799	245800	homo
N87	Ghir_D07	55919870	56095199	175329	homo
N87	Ghir_D13	1539293	2120976	581683	homo
N88	Ghir_A03	4272477	4890856	618379	homo
N88	Ghir_A04	74979521	77209362	2229841	homo
N88	Ghir_A08	115851743	119159279	3307536	homo
N88	Ghir_D07	5137340	6587087	1449747	homo
N88	Ghir_D08	98474	1151983	1053509	homo
N88	Ghir_D08	2184385	7267728	5083343	homo
N89	Ghir_A08	80447023	81332077	885054	hetero
N90	Ghir_A11	94987750	96566634	1578884	homo
N90	Ghir_A11	96678488	109450775	12772287	homo
N90	Ghir_D08	95071	941036	845965	homo
N91	Ghir_A13	2991325	4919243	1927918	homo
N91	Ghir_D07	5089189	6592100	1502911	homo
N91	Ghir_D12	1482536	1799968	317432	homo
N91	Ghir_D12	40041890	44062647	4020757	homo
N92	Ghir_D13	46170862	49022526	2851664	homo
N92	Ghir_D03	5252643	6965436	1712793	hetero
N93	Ghir_A05	9988914	13523210	3534296	homo
N93	Ghir_A11	113442798	118713032	5270234	homo
N93	Ghir_A01	53482140	55442687	1960547	hetero
N94	Ghir_A04	80130099	80560734	430635	homo
N94	Ghir_D07	5089189	6587087	1497898	homo
N94	Ghir_D08	82925	932895	849970	homo
N95	Ghir_A05	105674118	107265374	1591256	homo
N95	Ghir_D10	495441	1648542	1153101	homo
N95	Ghir_D10	1881729	2070628	188899	homo
N96	Ghir_A12	94979095	101555559	6576464	homo
N96	Ghir_D09	39178639	40988140	1809501	homo
N96	Ghir_D12	50309763	50700490	390727	hetero
N96	Ghir_D12	50838843	51369154	530311	hetero
N97	Ghir_A02	7270345	14861013	7590668	homo
N97	Ghir_A02	15326651	16151552	824901	homo
N97	Ghir_D07	11838418	17207203	5368785	homo
N97	Ghir_D12	50309763	50572401	262638	hetero
N97	Ghir_D12	50821858	51391446	569588	hetero
N99	Ghir_A07	5913559	6970836	1057277	homo
N99	Ghir_A11	664232	1503251	839019	homo
N100	Ghir_A05	28737882	35147030	6409148	homo
N100	Ghir_A07	96785104	97735691	950587	homo
N100	Ghir_A12	79607589	84639641	5032052	homo
N101	Ghir_D08	27684	939887	912203	homo
N101	Ghir_D11	71643126	72910318	1267192	homo
N102	Ghir_A02	106140150	106412142	271992	homo
N102	Ghir_A12	1879955	8911778	7031823	homo
N103	Ghir_A02	106140150	106412142	271992	homo
N103	Ghir_A12	1879955	8911539	7031584	homo
N103	Ghir_D05	131170	1483290	1352120	homo
N104	Ghir_A01	110533378	113062057	2528679	homo
N104	Ghir_D09	40634564	44342431	3707867	homo
N105	Ghir_A10	19646714	75549999	55903285	homo
N106	Ghir_D07	5202260	6592100	1389840	homo
N107	Ghir_D07	5089189	6592100	1502911	homo
N107	Ghir_D11	3845036	4690204	845168	homo
N108	Ghir_A11	122886045	123157613	271568	homo
N108	Ghir_D07	5089189	6587087	1497898	homo
N108	Ghir_D08	85671	940461	854790	homo
N110	Ghir_D12	62194880	62659509	464629	homo
N110	Ghir_D13	60864563	63313251	2448688	homo
N110	Ghir_D09	1282294	1946017	663723	hetero
N111	Ghir_D08	27684	940461	912777	homo
N112	Ghir_A04	84639967	85113622	473655	homo
N113	Ghir_A04	81704518	83161033	1456515	homo
N113	Ghir_D05	19133965	21811318	2677353	homo
N113	Ghir_D07	5202260	6592877	1390617	homo
N114	Ghir_A02	7270345	14861013	7590668	homo
N114	Ghir_A02	15326478	16151552	825074	homo
N114	Ghir_D07	5089189	6592100	1502911	homo
N114	Ghir_D09	0	1359750	1359750	homo
N115	Ghir_D09	39147713	40988939	1841226	homo
N115	Ghir_D12	56757470	57692428	934958	homo
N115	Ghir_D12	50838843	51369154	530311	hetero
N116	Ghir_A06	10514724	12275650	1760926	homo
N116	Ghir_A06	16445721	19552096	3106375	homo
N116	Ghir_D12	56831934	57157108	325174	homo
N117	Ghir_D07	5202260	6592100	1389840	homo
N117	Ghir_D08	64668042	65333089	665047	homo
N118	Ghir_A04	81713906	83161033	1447127	homo
N118	Ghir_D05	19133965	21814066	2680101	homo
N119	Ghir_D04	0	1118961	1118961	homo
N119	Ghir_D05	25426139	28185362	2759223	homo
N119	Ghir_D07	5089189	6592100	1502911	homo
N119	Ghir_D08	334818	939887	605069	homo
N119	Ghir_D12	50309763	50700490	390727	hetero
N119	Ghir_D12	50799840	51369154	569314	hetero
N120	Ghir_A12	104264074	106202191	1938117	homo
N120	Ghir_D07	5202260	6592877	1390617	homo
N120	Ghir_D10	64735277	65174085	438808	homo
N120	Ghir_D10	65681705	66567970	886265	homo
N120	Ghir_D11	61102550	62531624	1429074	homo
N121	Ghir_A01	94301262	101834397	7533135	homo
N121	Ghir_D06	1738898	1974776	235878	homo
N121	Ghir_D11	58530954	60079303	1548349	homo
N121	Ghir_A02	44797864	45400748	602884	hetero
N121	Ghir_D08	7784986	8672799	887813	hetero
N121	Ghir_D08	16278069	19744033	3465964	hetero
N122	Ghir_A06	121546172	124000621	2454449	homo
N122	Ghir_A07	86057988	94961807	8903819	homo
N122	Ghir_A09	66400099	72786938	6386839	homo
N122	Ghir_A13	104892290	105805852	913562	homo
N122	Ghir_D04	3131469	4507347	1375878	homo
N122	Ghir_D05	20315235	21795567	1480332	homo
N122	Ghir_D08	85671	941036	855365	homo
N123	Ghir_D01	62892439	63170728	278289	homo
N123	Ghir_D10	65035957	65434186	398229	homo
N123	Ghir_D10	65505389	67031118	1525729	homo
N124	Ghir_A03	110457814	112992395	2534581	homo
N124	Ghir_A12	52160	1479288	1427128	homo
N124	Ghir_D13	4593556	5324742	731186	homo
N125	Ghir_A01	110533378	113061370	2527992	homo
N125	Ghir_A11	16000419	16524260	523841	homo
N125	Ghir_A11	16662408	20316575	3654167	homo
N125	Ghir_D08	82925	941036	858111	homo
N126	Ghir_A09	0	5565269	5565269	homo
N126	Ghir_D08	16278069	19507482	3229413	hetero
N126	Ghir_D08	19944601	21862501	1917900	hetero
N127	Ghir_A05	21462008	22473685	1011677	homo
N127	Ghir_D07	5134160	6592100	1457940	homo
N128	Ghir_A09	81498387	82059664	561277	homo
N128	Ghir_D07	5089189	6592100	1502911	homo
N129	Ghir_D02	59857449	63106259	3248810	homo
N129	Ghir_D07	5202260	6592100	1389840	homo
N129	Ghir_D08	85671	940461	854790	homo
N129	Ghir_D08	2809448	5508610	2699162	homo
N130	Ghir_A06	121546172	124001192	2455020	homo
N130	Ghir_D08	63745	940461	876716	homo
N130	Ghir_D08	50754986	60268895	9513909	homo
N130	Ghir_A05	94470413	95676304	1205891	hetero
N131	Ghir_D04	52684811	56406404	3721593	homo
N131	Ghir_D07	5202682	6587087	1384405	homo
N132	Ghir_A02	100356380	104467206	4110826	homo
N132	Ghir_D12	0	621839	621839	homo
N133	Ghir_A10	7358364	10602977	3244613	homo
N133	Ghir_A12	94976325	101544509	6568184	homo
N133	Ghir_D07	5134160	6592100	1457940	homo
N134	Ghir_A10	7355552	10602977	3247425	homo
N134	Ghir_A12	94979095	101544509	6565414	homo
N134	Ghir_D07	5202260	6592100	1389840	homo
N134	Ghir_D07	56321683	58583127	2261444	hetero
N135	Ghir_A13	98303769	103589383	5285614	homo
N135	Ghir_D12	50309763	50700490	390727	hetero
N135	Ghir_D12	50816390	51833888	1017498	hetero
N136	Ghir_A05	3848402	4965077	1116675	homo
N136	Ghir_A12	79735152	84539051	4803899	homo
N136	Ghir_D03	49159427	52666958	3507531	homo
N136	Ghir_D07	54406925	57766965	3360040	homo
N137	Ghir_D05	53683890	61415544	7731654	homo
N137	Ghir_A06	20304076	23469974	3165898	hetero
N138	Ghir_D06	13391939	22413399	9021460	homo
N138	Ghir_D07	5202260	6592100	1389840	homo
N139	Ghir_D03	0	2780012	2780012	homo
N140	Ghir_A08	0	946020	946020	homo
N140	Ghir_A12	79735434	83446188	3710754	homo
N140	Ghir_D07	5134160	6592100	1457940	homo
N140	Ghir_D08	64252	939887	875635	homo
N141	Ghir_A13	17791705	94114058	76322353	homo
N142	Ghir_A05	9666176	12039948	2373772	homo
N142	Ghir_D07	5089189	6592100	1502911	homo
N143	Ghir_A09	79429746	79870913	441167	homo
N144	Ghir_A11	1602474	4902089	3299615	homo
N144	Ghir_D04	0	2328417	2328417	homo
N145	Ghir_A01	1850564	2523641	673077	homo
N145	Ghir_D06	3918307	8508531	4590224	homo
N145	Ghir_D06	14553369	15504318	950949	homo
N145	Ghir_D06	43552464	53610094	10057630	homo
N145	Ghir_D06	65582488	66832424	1249936	homo
N146	Ghir_A03	3711710	5357064	1645354	homo
N146	Ghir_D06	1399361	1761278	361917	homo
N146	Ghir_D07	5202894	6592100	1389206	homo
N146	Ghir_D08	82925	933946	851021	homo
N147	Ghir_D12	60832132	62659509	1827377	homo
N148	Ghir_D12	50876858	52623339	1746481	homo
N148	Ghir_A01	51165194	52944803	1779609	hetero
N149	Ghir_A09	60514748	63069931	2555183	homo
N149	Ghir_A09	68807982	78905199	10097217	homo
N149	Ghir_A13	0	5233490	5233490	homo
N150	Ghir_D06	6532642	8402521	1869879	homo
N150	Ghir_D07	6655842	12087103	5431261	homo
N150	Ghir_D11	1949018	4283603	2334585	homo
N152	Ghir_A05	94460271	95730557	1270286	hetero
N152	Ghir_A08	22752666	31712469	8959803	hetero
N152	Ghir_A08	32307188	33429922	1122734	hetero
N152	Ghir_A08	34156473	34862869	706396	hetero
N152	Ghir_A08	35002139	35580408	578269	hetero
N152	Ghir_A08	35712129	36520855	808726	hetero
N152	Ghir_A08	37319100	41948442	4629342	hetero
N152	Ghir_A08	42308374	47834591	5526217	hetero
N152	Ghir_A08	48585163	57771613	9186450	hetero
N152	Ghir_A08	58622839	67722478	9099639	hetero
N152	Ghir_A08	68468314	72883171	4414857	hetero
N152	Ghir_A08	73679391	74848291	1168900	hetero
N152	Ghir_A08	82698465	91341264	8642799	hetero
N152	Ghir_A09	49734034	50609311	875277	hetero
N152	Ghir_D12	50315403	50700490	385087	hetero
N152	Ghir_D12	50838843	51896443	1057600	hetero
N153	Ghir_A02	470159	2321979	1851820	homo
N153	Ghir_A06	4346535	10359903	6013368	homo
N153	Ghir_A06	121104730	122551998	1447268	homo
N153	Ghir_A09	9638765	49071445	39432680	homo
N153	Ghir_D01	17455659	51712824	34257165	homo
N153	Ghir_D05	61576678	62896177	1319499	homo
N153	Ghir_D07	6572887	14464389	7891502	homo
N153	Ghir_D10	333426	1655640	1322214	homo
N153	Ghir_D10	3320699	4155341	834642	homo
N153	Ghir_A08	117835493	118997043	1161550	hetero
N153	Ghir_A09	49173605	50609311	1435706	hetero
N153	Ghir_D08	7813673	8657468	843795	hetero
N154	Ghir_A03	1222737	1655724	432987	homo
N154	Ghir_A09	60203510	64058271	3854761	homo
N154	Ghir_A10	84569404	99491663	14922259	homo
N154	Ghir_D03	48898572	49024334	125762	homo
N154	Ghir_D07	40041	1386225	1346184	homo
N154	Ghir_D07	5202260	6592100	1389840	homo
N154	Ghir_D11	1635249	2528391	893142	homo
N154	Ghir_D13	623937	6977185	6353248	homo
N154	Ghir_D13	37640155	44980900	7340745	homo
N154	Ghir_D12	50309763	50572401	262638	hetero
N154	Ghir_D12	50838843	51901583	1062740	hetero
N155	Ghir_A09	79392241	79870913	478672	homo
N155	Ghir_D08	16014901	17607596	1592695	hetero
N155	Ghir_D08	18263965	19739113	1475148	hetero
N155	Ghir_D08	18263965	19739113	1475148	hetero
N155	Ghir_D08	20469909	22190862	1720953	hetero
N156	Ghir_A07	86776986	88357231	1580245	hetero
N157	Ghir_A07	86742069	88357231	1615162	hetero
N158	Ghir_A07	86849577	88161532	1311955	hetero
N159	Ghir_A01	1813474	3620875	1807401	homo
N160	Ghir_A01	2639939	3620343	980404	homo
N161	Ghir_A01	1737124	3618190	1881066	homo
N162	Ghir_D05	20312796	21795567	1482771	homo
N163	Ghir_A09	79429746	79870913	441167	homo
N164	Ghir_D03	49809942	52666958	2857016	homo
N165	Ghir_D07	5134160	6592100	1457940	homo
N165	Ghir_D11	3845036	4690204	845168	homo
N165	Ghir_D11	4906818	5212740	305922	homo
N166	Ghir_D08	27684	940461	912777	homo
N167	Ghir_D08	82925	941036	858111	homo
N167	Ghir_D09	50221382	51920875	1699493	homo
N168	Ghir_D04	4044996	6668340	2623344	homo
N169	Ghir_A03	4943331	6605976	1662645	homo
N169	Ghir_A03	7487663	71480655	63992992	homo
N169	Ghir_D04	54466411	55979196	1512785	homo
N169	Ghir_D13	42475003	46883220	4408217	homo
N169	Ghir_A03	6605976	7487663	881687	hetero
N169	Ghir_A06	20277489	23287744	3010255	hetero
N169	Ghir_D11	4555794	6590928	2035134	hetero
N170	Ghir_D06	3790101	8402521	4612420	homo
N170	Ghir_D07	5202260	12083062	6880802	homo
N170	Ghir_D11	1949018	4283603	2334585	homo
N171	Ghir_A03	4945968	6617778	1671810	homo
N171	Ghir_A03	7464686	8778596	1313910	homo
N171	Ghir_A11	5757159	6633366	876207	homo
N171	Ghir_A13	107045356	108330874	1285518	homo
N171	Ghir_D11	3274332	15036170	11761838	homo
N171	Ghir_A03	6617778	7464686	846908	hetero
N171	Ghir_A03	23550704	27563784	4013080	hetero
N171	Ghir_A03	29654168	31666699	2012531	hetero
N171	Ghir_A03	33311307	34169242	857935	hetero
N171	Ghir_A03	36975822	38034621	1058799	hetero
N171	Ghir_A03	44631869	46307632	1675763	hetero
N171	Ghir_A03	48461959	60688290	12226331	hetero
N171	Ghir_A03	62162676	64306136	2143460	hetero
N171	Ghir_A03	66390666	68035282	1644616	hetero
N171	Ghir_A03	69173074	71480655	2307581	hetero
N171	Ghir_A06	20525893	23469974	2944081	hetero
N172	Ghir_A03	0	2958123	2958123	homo
N172	Ghir_A05	26299649	27131149	831500	homo
N172	Ghir_A05	29278768	77942130	48663362	homo
N172	Ghir_D12	58897011	61102541	2205530	homo
N173	Ghir_A05	104463225	109349488	4886263	homo
N173	Ghir_A06	9658240	12386645	2728405	homo
N173	Ghir_A09	78843075	82059664	3216589	homo
N173	Ghir_D09	34064387	37371419	3307032	homo
N174	Ghir_D03	3297718	33413040	30115322	homo
N174	Ghir_D06	7194689	8949600	1754911	homo
N174	Ghir_D08	95071	933946	838875	homo
N174	Ghir_D03	1330783	3096085	1765302	hetero
N175	Ghir_D08	40608	941036	900428	homo
N175	Ghir_D09	48801962	49934212	1132250	hetero
N176	Ghir_A11	25440513	109449751	84009238	homo
N176	Ghir_D07	5134160	6587087	1452927	homo
N176	Ghir_D08	3359889	7264725	3904836	homo
N177	Ghir_D07	5089189	5765634	676445	homo
N177	Ghir_D08	27684	939887	912203	homo
N177	Ghir_D11	8539536	14141164	5601628	homo
N177	Ghir_A01	66899172	67873931	974759	hetero
N180	Ghir_A04	643585	1143232	499647	homo
N180	Ghir_A05	2018408	5700865	3682457	homo
N180	Ghir_A11	5756943	6607088	850145	homo
N180	Ghir_D01	0	798814	798814	homo
N180	Ghir_D05	61383652	62896177	1512525	homo
N180	Ghir_A05	5933769	6392486	458717	hetero
N181	Ghir_A02	1230414	3984392	2753978	homo
N181	Ghir_A05	21462008	22468224	1006216	homo
N181	Ghir_A05	23097331	26107114	3009783	homo
N181	Ghir_D06	6677576	8965774	2288198	homo
N181	Ghir_D06	20895370	60035520	39140150	homo
N182	Ghir_A02	1623478	3957875	2334397	homo
N182	Ghir_A05	21462008	26102289	4640281	homo
R1	Ghir_D07	5089189	6434344	1345155	homo
R1	Ghir_D11	71173021	72910318	1737297	homo
R2	Ghir_A09	60892461	63998867	3106406	homo
R3	Ghir_A11	20799573	28298139	7498566	homo
R4	Ghir_A02	82397368	100562386	18165018	homo
R4	Ghir_D05	56666400	58289852	1623452	homo
R4	Ghir_D07	56292516	58375192	2082676	homo
R4	Ghir_D10	65681705	67863802	2182097	homo
R4	Ghir_D13	51970122	58459213	6489091	homo
R5	Ghir_A02	3569358	4936157	1366799	homo
R5	Ghir_D01	61875169	63170728	1295559	homo
R5	Ghir_D07	5202260	6592100	1389840	homo
R5	Ghir_D10	65133484	65434064	300580	homo
R5	Ghir_D10	65507273	67031118	1523845	homo
R6	Ghir_A11	666785	3337213	2670428	homo
R7	Ghir_A07	21458528	27473224	6014696	homo
R7	Ghir_A10	0	636953	636953	homo
R7	Ghir_D10	0	1029703	1029703	homo
R8	Ghir_A05	24420610	25534896	1114286	homo
R8	Ghir_A12	803221	2650319	1847098	homo
R8	Ghir_D08	1968058	5214782	3246724	homo
R10	Ghir_D03	49331780	52666958	3335178	homo
R10	Ghir_D09	34819723	35245258	425535	homo
R11	Ghir_D07	5202260	6592100	1389840	homo
R11	Ghir_A06	20478116	23469974	2991858	hetero
R12	Ghir_D13	60864563	63313251	2448688	homo
R12	Ghir_A01	6219081	8248571	2029490	hetero
R12	Ghir_D09	1359750	2114027	754277	hetero
R13	Ghir_A02	3078723	3502835	424112	homo
R13	Ghir_A03	0	416279	416279	homo
R13	Ghir_A03	2339035	2687028	347993	homo
R13	Ghir_D04	11671102	13770703	2099601	homo
R13	Ghir_D07	5062647	7732799	2670152	homo
R13	Ghir_D09	1070971	4529682	3458711	homo
R13	Ghir_D09	5209921	7030132	1820211	homo
R13	Ghir_D11	5730056	7338604	1608548	homo
R13	Ghir_D04	11019622	11618051	598429	hetero
R14	Ghir_A01	14629701	45101085	30471384	homo
R14	Ghir_A01	92131340	112504886	20373546	homo
R14	Ghir_D07	5202260	6592100	1389840	homo
R14	Ghir_A01	45101085	48965999	3864914	hetero
R14	Ghir_A01	49297104	50257601	960497	hetero
R14	Ghir_A01	50321419	53187352	2865933	hetero
R14	Ghir_A01	70146793	92131340	21984547	hetero
R15	Ghir_A01	115493862	117710130	2216268	homo
R15	Ghir_D08	82925	868613	785688	homo
R16	Ghir_A01	8584915	11792802	3207887	homo
R16	Ghir_A01	93788579	104597117	10808538	homo
R16	Ghir_A01	115493627	116430277	936650	homo
R16	Ghir_A05	14726853	15821873	1095020	homo
R16	Ghir_D06	1609581	2094010	484429	homo
R16	Ghir_D08	16298395	17699702	1401307	hetero
R16	Ghir_D08	18263965	19507482	1243517	hetero
R16	Ghir_D13	4901983	7318399	2416416	hetero
R17	Ghir_A12	94976785	101544509	6567724	homo
R17	Ghir_D09	39147713	40968769	1821056	homo
R17	Ghir_D12	50309763	50572401	262638	hetero
R17	Ghir_D12	50818507	51821521	1003014	hetero
R18	Ghir_A04	81703123	83161033	1457910	homo
R18	Ghir_D05	19133965	21811318	2677353	homo
R18	Ghir_D07	5089189	6592100	1502911	homo
R19	Ghir_A04	8402717	10411742	2009025	homo
R19	Ghir_A04	10572307	10918668	346361	homo
R19	Ghir_A06	121104525	122420297	1315772	homo
R19	Ghir_A07	95312168	96829040	1516872	homo
R19	Ghir_A07	97007378	97735575	728197	homo
R19	Ghir_A09	9638765	49001216	39362451	homo
R19	Ghir_D05	55667361	59854155	4186794	homo
R19	Ghir_D08	7784986	8672799	887813	hetero
R19	Ghir_D08	16014901	17670818	1655917	hetero
R19	Ghir_D08	18263965	19744033	1480068	hetero
R19	Ghir_D08	20381814	21862820	1481006	hetero
R20	Ghir_A09	60892461	63998867	3106406	homo
R20	Ghir_A03	96774034	98222441	1448407	hetero
R21	Ghir_A04	8838452	10411742	1573290	homo
R21	Ghir_A04	10572307	10918668	346361	homo
R21	Ghir_A06	121104525	122375411	1270886	homo
R21	Ghir_A07	95312168	96823966	1511798	homo
R21	Ghir_A07	97006823	97735691	728868	homo
R21	Ghir_A08	117765111	119011682	1246571	homo
R21	Ghir_A09	9638765	49006294	39367529	homo
R21	Ghir_D05	55666708	59854155	4187447	homo
R21	Ghir_D10	384110	1604420	1220310	homo
R21	Ghir_D08	7784986	8674384	889398	hetero
R21	Ghir_D08	15956689	17699702	1743013	hetero
R21	Ghir_D08	18197209	19760336	1563127	hetero
R21	Ghir_D08	20244822	21638616	1393794	hetero
R22	Ghir_A01	6710833	7517847	807014	homo
R23	Ghir_D02	5811113	14357104	8545991	homo
R23	Ghir_D07	5134160	6592100	1457940	homo
R23	Ghir_D08	27684	932895	905211	homo
R23	Ghir_D12	1727955	2773266	1045311	homo
R23	Ghir_A06	22227630	23469974	1242344	hetero
R24	Ghir_D07	5202260	6592100	1389840	homo
R24	Ghir_D07	54117793	55438657	1320864	homo
R25	Ghir_A07	21458528	27492963	6034435	homo
R25	Ghir_D10	496557	1027805	531248	homo
R26	Ghir_A12	104923481	107623370	2699889	homo
R26	Ghir_D07	5089189	6592100	1502911	homo
R26	Ghir_D10	64735277	65174085	438808	homo
R26	Ghir_D10	65682261	66567970	885709	homo
R26	Ghir_D11	61102550	62531624	1429074	homo
R26	Ghir_D10	65255907	65507273	251366	hetero
R27	Ghir_A02	3132203	3958499	826296	homo
R27	Ghir_A05	104716269	108529864	3813595	homo
R27	Ghir_A13	107427705	108330874	903169	homo
R27	Ghir_D07	5452145	6587087	1134942	homo
R27	Ghir_D12	56757470	61279103	4521633	homo
R27	Ghir_A13	68577109	70127128	1550019	hetero
R27	Ghir_A13	74584126	76810406	2226280	hetero
R27	Ghir_D09	40286452	40705491	419039	hetero
R28	Ghir_A02	0	3576107	3576107	homo
R28	Ghir_A05	107896038	109349488	1453450	homo
R28	Ghir_A08	5319484	6801006	1481522	homo
R28	Ghir_A08	91418145	108136726	16718581	homo
R28	Ghir_A09	58352764	74931835	16579071	homo
R28	Ghir_A11	121561926	123157613	1595687	homo
R28	Ghir_D02	9869865	61511264	51641399	homo
R28	Ghir_D09	47582833	51138229	3555396	homo
R28	Ghir_D12	1482536	10379666	8897130	homo
R28	Ghir_A08	6801006	13561006	6760000	hetero
R28	Ghir_A08	13962528	20686151	6723623	hetero
R28	Ghir_A08	22852120	29740828	6888708	hetero
R28	Ghir_A08	30995153	36307158	5312005	hetero
R28	Ghir_A08	37230389	77870070	40639681	hetero
R28	Ghir_A08	81544358	89418558	7874200	hetero
R28	Ghir_A08	90040484	91418145	1377661	hetero
R29	Ghir_A03	404261	2178731	1774470	homo
R30	Ghir_A02	1811698	2021018	209320	homo
R30	Ghir_A04	81714119	82394415	680296	homo
R30	Ghir_A07	22698969	28023555	5324586	homo
R30	Ghir_A09	79330531	81285788	1955257	homo
R30	Ghir_D05	4054995	4689472	634477	homo
R30	Ghir_D06	0	5871130	5871130	homo
R30	Ghir_D07	16232660	16551354	318694	homo
R30	Ghir_D11	59267822	60061599	793777	homo
R31	Ghir_A03	1222737	1656541	433804	homo
R31	Ghir_A09	60202506	64058271	3855765	homo
R31	Ghir_A10	84569404	88164659	3595255	homo
R31	Ghir_A10	88534263	99485611	10951348	homo
R31	Ghir_D07	0	1386225	1386225	homo
R31	Ghir_D07	5089189	6592877	1503688	homo
R31	Ghir_D11	1319546	2530075	1210529	homo
R31	Ghir_D13	0	539100	539100	homo
R31	Ghir_D13	636141	6977185	6341044	homo
R31	Ghir_D13	37640155	44980900	7340745	homo
R31	Ghir_D12	50838843	51253277	414434	hetero
R31	Ghir_D12	51375201	51890116	514915	hetero
R32	Ghir_D04	11294854	44490049	33195195	homo
R32	Ghir_D10	66760807	67757411	996604	homo
R33	Ghir_D07	5134160	6575137	1440977	homo
R33	Ghir_D08	27684	932895	905211	homo
R33	Ghir_D08	45081098	52055182	6974084	homo
R34	Ghir_A09	60892461	63998867	3106406	homo
R35	Ghir_D11	140597	2194767	2054170	homo
R36	Ghir_A02	1924374	2325091	400717	homo
R36	Ghir_A04	117173	374126	256953	homo
R36	Ghir_A04	9924292	49279974	39355682	homo
R36	Ghir_A04	49374586	79355098	29980512	homo
R36	Ghir_A05	108466025	109349488	883463	homo
R36	Ghir_A07	93823665	97735691	3912026	homo
R36	Ghir_D02	52725987	59975124	7249137	homo
R37	Ghir_A03	18115320	21271921	3156601	homo
R37	Ghir_D07	5146272	6592100	1445828	homo
R37	Ghir_A03	21271921	87061066	65789145	hetero
R37	Ghir_A07	19275353	23195019	3919666	hetero
R38	Ghir_A04	83172196	84002518	830322	homo
R38	Ghir_A13	106615096	108330874	1715778	homo
R39	Ghir_A09	58390532	59506521	1115989	homo
R39	Ghir_A13	4684559	5524555	839996	homo
R39	Ghir_D08	60268895	65330250	5061355	homo
R39	Ghir_D06	54509496	58749235	4239739	hetero
R40	Ghir_A01	11889539	13072032	1182493	homo
R40	Ghir_A07	94085956	97735691	3649735	homo
R40	Ghir_A12	7290570	82589962	75299392	homo
R40	Ghir_A02	44641617	45460179	818562	hetero
R41	Ghir_A05	9245546	13285397	4039851	homo
R41	Ghir_A12	2089275	3522320	1433045	homo
R41	Ghir_D07	5089189	6592100	1502911	homo
R41	Ghir_D08	690917	1250774	559857	homo
R42	Ghir_A01	4874638	5374683	500045	homo
R42	Ghir_D07	5134160	6593181	1459021	homo
R42	Ghir_D11	66410427	70558878	4148451	homo
R43	Ghir_A12	7306605	9896587	2589982	homo
R43	Ghir_A12	105033200	107623370	2590170	homo
R43	Ghir_D04	10088030	10515759	427729	homo
R43	Ghir_D13	1163522	2372955	1209433	homo
R43	Ghir_A02	44641617	45470669	829052	hetero
R43	Ghir_D01	2303023	5648448	3345425	hetero
R44	Ghir_A03	2339035	2686828	347793	homo
R44	Ghir_D04	11375765	13656193	2280428	homo
R44	Ghir_D07	5202260	7732799	2530539	homo
R44	Ghir_D09	1070971	3854031	2783060	homo
R44	Ghir_D09	5623775	5844630	220855	homo
R44	Ghir_D09	6119502	7029910	910408	homo
R44	Ghir_D11	5729428	7338604	1609176	homo
R45	Ghir_A06	120855597	124001192	3145595	homo
R45	Ghir_D07	5089189	6592100	1502911	homo
R45	Ghir_A03	97332234	98312105	979871	hetero
R46	Ghir_A10	78844616	105150391	26305775	homo
R46	Ghir_D08	16278069	18018823	1740754	hetero
R46	Ghir_D08	18263965	19507482	1243517	hetero
R47	Ghir_D07	5089189	6592877	1503688	homo
R47	Ghir_D01	48335	2281670	2233335	hetero
R48	Ghir_D06	0	1465882	1465882	homo
R48	Ghir_D11	8699555	16225477	7525922	homo
R49	Ghir_D01	17173981	55880074	38706093	homo
R50	Ghir_D11	1374450	3435285	2060835	hetero
R51	Ghir_A10	109200285	111630043	2429758	homo
R51	Ghir_D01	61108687	63170728	2062041	homo
R51	Ghir_D07	56289375	59220254	2930879	homo
R51	Ghir_D11	5042361	6685988	1643627	homo
R52	Ghir_D02	20288998	61511264	41222266	homo
R52	Ghir_D02	62491067	67419773	4928706	homo
R52	Ghir_D08	82925	934135	851210	homo
R53	Ghir_A04	82274676	85113622	2838946	homo
R53	Ghir_A05	9245546	13285397	4039851	homo
R53	Ghir_D07	6811791	8443606	1631815	homo
R53	Ghir_D08	689962	1246357	556395	homo
R53	Ghir_A12	2132235	5148630	3016395	hetero
R53	Ghir_A12	5275436	7810645	2535209	hetero
R53	Ghir_D12	50309763	50700490	390727	hetero
R53	Ghir_D12	50838843	51821521	982678	hetero
R54	Ghir_A04	82275749	85113622	2837873	homo
R54	Ghir_A05	9245546	13285397	4039851	homo
R54	Ghir_A12	2091132	7773036	5681904	homo
R54	Ghir_D08	690917	1246357	555440	homo
R54	Ghir_D12	50309763	50705817	396054	hetero
R54	Ghir_D12	50799840	51901583	1101743	hetero
R55	Ghir_A02	1229785	3959994	2730209	homo
R55	Ghir_A07	3533041	12793020	9259979	homo
R55	Ghir_D12	50309763	50697592	387829	hetero
R55	Ghir_D12	50838843	51901583	1062740	hetero
R56	Ghir_A12	102508377	103550134	1041757	homo
R56	Ghir_D06	1738898	2094010	355112	homo
R56	Ghir_D07	5202260	6592877	1390617	homo
R56	Ghir_D07	54117793	55432441	1314648	homo
R56	Ghir_D08	56598500	56993453	394953	homo
R56	Ghir_D08	59629756	63161654	3531898	homo
R56	Ghir_D06	29701439	61486255	31784816	hetero
R57	Ghir_D07	5089189	6592100	1502911	homo
R57	Ghir_D08	41363	917659	876296	homo
R57	Ghir_D08	2809448	27272011	24462563	homo
R57	Ghir_D08	27407351	27549072	141721	homo
R57	Ghir_D08	27837741	28253799	416058	homo
R57	Ghir_D08	28400817	52159156	23758339	homo
R59	Ghir_A02	105360465	108021087	2660622	homo
R60	Ghir_A06	0	4178804	4178804	homo
R60	Ghir_A09	53090683	60079586	6988903	homo
R60	Ghir_D01	1572097	10773757	9201660	homo
R60	Ghir_D07	5089189	6592100	1502911	homo
R60	Ghir_D11	13050409	16298450	3248041	homo
R60	Ghir_D11	16391881	16489190	97309	homo
R60	Ghir_D11	16936759	19519839	2583080	homo
R60	Ghir_D11	16600369	16931734	331365	hetero
R61	Ghir_D04	11375765	13656193	2280428	homo
R61	Ghir_D11	140597	2777084	2636487	homo
R62	Ghir_A12	9586271	10126559	540288	homo
R62	Ghir_D05	26113107	29477760	3364653	homo
R63	Ghir_A01	5138227	14517063	9378836	homo
R63	Ghir_D12	549403	1442224	892821	homo
R64	Ghir_A04	869778	2010953	1141175	homo
R64	Ghir_D07	5089189	5754069	664880	homo
R64	Ghir_D08	85671	408659	322988	homo
R64	Ghir_D09	19517	1697579	1678062	hetero
R65	Ghir_A05	6358412	6669948	311536	homo
R65	Ghir_A05	6719001	8999543	2280542	homo
R65	Ghir_D11	68728655	72910318	4181663	homo
R65	Ghir_D12	56757470	62659509	5902039	homo
R66	Ghir_A03	109593735	109961349	367614	homo
R66	Ghir_A08	6689623	89807443	83117820	homo
R66	Ghir_A08	89896074	90502311	606237	homo
R66	Ghir_A09	77736927	78901018	1164091	homo
R66	Ghir_A10	2736888	3956386	1219498	homo
R66	Ghir_D08	60537345	62183359	1646014	homo
R66	Ghir_A08	93049079	93642362	593283	hetero
R67	Ghir_D04	9085103	47610229	38525126	homo
R68	Ghir_D08	82925	940461	857536	homo
R68	Ghir_D12	50309763	50572401	262638	hetero
R68	Ghir_D12	50821858	51973885	1152027	hetero
R69	Ghir_A02	11713244	105687493	93974249	homo
R69	Ghir_A07	94779575	96049244	1269669	homo
R69	Ghir_D07	5089189	6592877	1503688	homo
R69	Ghir_D07	12161546	17207203	5045657	homo
R69	Ghir_A02	7271104	9243639	1972535	hetero
R70	Ghir_A10	78843857	88164586	9320729	homo
R70	Ghir_A10	88539924	105150391	16610467	homo
R70	Ghir_A11	3444391	5850546	2406155	homo
R70	Ghir_D08	16021900	18018823	1996923	hetero
R70	Ghir_D08	18263965	19739596	1475631	hetero
R71	Ghir_A01	8584350	11791278	3206928	homo
R71	Ghir_A01	93788579	104597117	10808538	homo
R71	Ghir_A01	115493862	116574980	1081118	homo
R71	Ghir_A03	110459012	112992395	2533383	homo
R71	Ghir_A05	13826956	17545886	3718930	homo
R71	Ghir_D06	1662782	2298837	636055	homo
R71	Ghir_D13	4593556	7293248	2699692	homo
R71	Ghir_D08	16014901	18013779	1998878	hetero
R71	Ghir_D08	18263965	19744033	1480068	hetero
R72	Ghir_A12	3329786	3595699	265913	homo
R72	Ghir_D01	2567230	4483044	1915814	homo
R72	Ghir_D01	4556068	5438675	882607	homo
R72	Ghir_D13	4593556	7293248	2699692	homo
R72	Ghir_D10	16520547	17678477	1157930	hetero
R72	Ghir_D10	58231295	58999503	768208	hetero
R73	Ghir_A10	3600933	4469153	868220	hetero
R73	Ghir_D03	4766954	24213549	19446595	hetero
R73	Ghir_D03	24357181	43516324	19159143	hetero
R73	Ghir_D11	64327109	64758022	430913	hetero
R74	Ghir_A11	3444644	5846988	2402344	homo
R74	Ghir_D08	16393304	18018823	1625519	hetero
R74	Ghir_D08	18250539	19744204	1493665	hetero
R75	Ghir_D12	46459538	46789143	329605	homo
R75	Ghir_D13	0	1035180	1035180	homo
R76	Ghir_A02	106609760	107510118	900358	homo
R76	Ghir_A05	778705	2482168	1703463	homo
R76	Ghir_A12	1740794	3475141	1734347	homo
R76	Ghir_D03	1371955	2945701	1573746	homo
R76	Ghir_D03	3079601	33413770	30334169	homo
R76	Ghir_D06	7194689	8922231	1727542	homo
R76	Ghir_D07	54406925	59220254	4813329	homo
R77	Ghir_A05	9666176	13955223	4289047	homo
R77	Ghir_A10	3118637	6964992	3846355	homo
R78	Ghir_D02	19416947	50710706	31293759	homo
R78	Ghir_D07	5089189	6592100	1502911	homo
R81	Ghir_A04	79261555	80741475	1479920	homo
R81	Ghir_D07	5134160	6587087	1452927	homo
R81	Ghir_D08	40608	940461	899853	homo
R81	Ghir_D11	3590643	4645333	1054690	homo
R82	Ghir_A09	62601458	64921374	2319916	homo
R82	Ghir_A13	104646276	107465516	2819240	homo
R82	Ghir_D07	5134160	5765800	631640	homo
R82	Ghir_D08	40608	932895	892287	homo
R82	Ghir_D11	8539536	14139462	5599926	homo
R83	Ghir_A04	83172196	84003775	831579	homo
R83	Ghir_D07	5089189	6592877	1503688	homo
R83	Ghir_D08	59104	940461	881357	homo
R83	Ghir_D08	65622345	68671719	3049374	homo
R84	Ghir_A06	120855597	124001192	3145595	homo
R84	Ghir_D07	5089189	6592100	1502911	homo
R84	Ghir_A03	97067365	98312105	1244740	hetero
R85	Ghir_D11	66392025	67519011	1126986	homo
R86	Ghir_D03	3645421	4263599	618178	homo
R86	Ghir_D08	27684	940461	912777	homo
R86	Ghir_D03	4263599	15328628	11065029	hetero
R86	Ghir_D03	15444836	33453595	18008759	hetero
R87	Ghir_A03	110458272	112992395	2534123	homo
R87	Ghir_A12	115495	1471104	1355609	homo
R87	Ghir_D13	4593556	5324742	731186	homo
R88	Ghir_A01	94301262	101366183	7064921	homo
R88	Ghir_D11	58530954	60079303	1548349	homo
R88	Ghir_D11	65020710	65490105	469395	homo
R88	Ghir_D11	65514315	67519011	2004696	homo
R88	Ghir_A04	82405687	83316734	911047	hetero
R88	Ghir_A13	86468408	88057966	1589558	hetero
R88	Ghir_D11	63729844	64176108	446264	hetero
R88	Ghir_D11	64505209	64783687	278478	hetero
R89	Ghir_D11	1377096	3481203	2104107	homo
R90	Ghir_A01	115498999	117338235	1839236	homo
R90	Ghir_D05	131170	4384550	4253380	homo
R91	Ghir_D03	0	2397874	2397874	homo
R91	Ghir_D08	27684	940461	912777	homo
R92	Ghir_D10	19933239	49488469	29555230	homo
R93	Ghir_A05	18059	4790482	4772423	homo
R93	Ghir_D02	62684761	65947434	3262673	homo
R93	Ghir_D05	25088236	31525200	6436964	homo
R93	Ghir_D07	5089189	6592100	1502911	homo
R94	Ghir_A04	4898622	7480692	2582070	homo
R95	Ghir_A02	82396245	100346061	17949816	homo
R95	Ghir_A03	105786507	109561666	3775159	homo
R95	Ghir_D03	745376	6672516	5927140	homo
R95	Ghir_D07	5202260	6592100	1389840	homo
R95	Ghir_D08	2846725	3001243	154518	homo
R95	Ghir_D12	50309763	50697592	387829	hetero
R95	Ghir_D12	50838843	51897146	1058303	hetero
R96	Ghir_A01	11865801	17693930	5828129	homo
R96	Ghir_D12	0	1067515	1067515	homo
R97	Ghir_A01	11865801	17690511	5824710	homo
R97	Ghir_D12	0	2164391	2164391	homo
R98	Ghir_A10	1497589	3058131	1560542	homo
R98	Ghir_D02	20288998	61860633	41571635	homo
R98	Ghir_D02	62288058	67383844	5095786	homo
R98	Ghir_D08	82925	932895	849970	homo
R99	Ghir_A12	106308016	107623370	1315354	homo
R99	Ghir_D07	5135993	6592877	1456884	homo
R99	Ghir_D08	4276074	6688191	2412117	homo
R99	Ghir_D13	61530655	62433530	902875	homo
R99	Ghir_D13	62631800	63313251	681451	homo
R99	Ghir_A08	22483690	31712469	9228779	hetero
R99	Ghir_A08	33961399	47834591	13873192	hetero
R99	Ghir_A08	47995694	50800031	2804337	hetero
R99	Ghir_A08	50958114	56696309	5738195	hetero
R99	Ghir_A08	58515652	72857760	14342108	hetero
R99	Ghir_A08	82955176	91255762	8300586	hetero
R99	Ghir_A08	92795451	95135510	2340059	hetero
R100	Ghir_A11	0	2816980	2816980	homo
R100	Ghir_D07	5089189	6592100	1502911	homo
R101	Ghir_A04	84529244	85113622	584378	homo
R101	Ghir_A07	96313173	97735691	1422518	homo
R101	Ghir_D07	5212401	6592100	1379699	homo
R101	Ghir_D12	62194880	62659509	464629	homo
R101	Ghir_D12	61329147	61528752	199605	hetero
R102	Ghir_A04	82402109	85113622	2711513	homo
R102	Ghir_D07	5134160	6592877	1458717	homo
R103	Ghir_D01	1809702	2567298	757596	homo
R103	Ghir_D09	39147713	40988442	1840729	homo
R104	Ghir_A01	94348606	101366183	7017577	homo
R104	Ghir_A01	110033976	110535509	501533	homo
R104	Ghir_A01	111836309	112470679	634370	homo
R104	Ghir_A02	100356380	104467206	4110826	homo
R104	Ghir_D03	8652774	49200117	40547343	homo
R104	Ghir_D06	1593189	2270622	677433	homo
R105	Ghir_A01	116944227	117710130	765903	homo
R105	Ghir_A01	115297299	116891046	1593747	hetero
R106	Ghir_A04	4759855	7480692	2720837	homo
R106	Ghir_D03	31548952	44469168	12920216	homo
R107	Ghir_A07	22699849	28023555	5323706	homo
R107	Ghir_D07	5089189	6592100	1502911	homo
R107	Ghir_A08	22752666	50299698	27547032	hetero
R107	Ghir_A08	50958114	57771613	6813499	hetero
R107	Ghir_A08	58329933	72883171	14553238	hetero
R107	Ghir_A08	74223391	75124704	901313	hetero
R107	Ghir_A08	82955176	92045671	9090495	hetero
R107	Ghir_D13	61808636	63283539	1474903	hetero
R108	Ghir_D06	0	2026529	2026529	homo
R109	Ghir_A12	93040460	96923531	3883071	homo
R109	Ghir_A12	102506089	103430884	924795	homo
R109	Ghir_D06	1593189	2084943	491754	homo
R109	Ghir_D07	5134160	6592100	1457940	homo
R109	Ghir_D07	54119134	55438657	1319523	homo
R109	Ghir_D08	56598500	57124465	525965	homo
R109	Ghir_A07	27189335	28243900	1054565	hetero
R109	Ghir_A07	30230097	30840295	610198	hetero
R110	Ghir_A09	53090683	60055756	6965073	homo
R110	Ghir_D07	5134160	6592100	1457940	homo
R110	Ghir_D08	27684	932895	905211	homo
R111	Ghir_A02	1713353	2327054	613701	homo
R111	Ghir_A03	108063460	112418314	4354854	homo
R111	Ghir_A04	6067727	8827481	2759754	homo
R111	Ghir_A05	108471113	109349488	878375	homo
R111	Ghir_A07	93823665	95312168	1488503	homo
R111	Ghir_D05	5628148	10431788	4803640	homo
R112	Ghir_A09	53097504	60055756	6958252	homo
R112	Ghir_D07	5089189	6592100	1502911	homo
R112	Ghir_D11	13103813	15098175	1994362	homo
R112	Ghir_D11	15694902	16298450	603548	homo
R112	Ghir_D11	16936759	19520058	2583299	homo
R112	Ghir_A06	2492702	3636124	1143422	hetero
R112	Ghir_D11	15098175	15694902	596727	hetero
R112	Ghir_D11	16391881	16931734	539853	hetero
R113	Ghir_A05	6713904	9045091	2331187	homo
R113	Ghir_D11	68728655	70310716	1582061	homo
R113	Ghir_D11	70426579	72910318	2483739	homo
R113	Ghir_D12	56765982	58508945	1742963	homo
R113	Ghir_D12	58595460	62659509	4064049	homo
R114	Ghir_A04	73096013	80013609	6917596	homo
R114	Ghir_D06	57534068	61057964	3523896	homo
R114	Ghir_D12	59432333	62659509	3227176	homo
R114	Ghir_A08	6491559	7476213	984654	hetero
R115	Ghir_A01	53784870	53963686	178816	homo
R115	Ghir_A08	1014849	6892611	5877762	homo
R115	Ghir_A09	9108944	9251032	142088	homo
R115	Ghir_A09	58385873	60095451	1709578	homo
R115	Ghir_A13	0	4702069	4702069	homo
R116	Ghir_A01	95358272	101366183	6007911	homo
R116	Ghir_D07	22310913	42315601	20004688	homo
R116	Ghir_D07	42456732	54586915	12130183	homo
R116	Ghir_D12	61979720	62659509	679789	homo
R116	Ghir_D06	37840284	41152427	3312143	hetero
R116	Ghir_D08	16021900	18114429	2092529	hetero
R116	Ghir_D08	18297699	19949829	1652130	hetero
R116	Ghir_D10	28143093	29072099	929006	hetero
R117	Ghir_A05	23543988	30529874	6985886	homo
R117	Ghir_A10	108587882	109399411	811529	homo
R117	Ghir_A12	809856	2637739	1827883	homo
R117	Ghir_D08	1973443	5214782	3241339	homo
R118	Ghir_A01	94189340	101364460	7175120	homo
R118	Ghir_A01	110099053	110550712	451659	homo
R118	Ghir_A01	111836309	112454155	617846	homo
R118	Ghir_A02	100356380	104461974	4105594	homo
R118	Ghir_D03	6508510	47084844	40576334	homo
R118	Ghir_D06	1593189	2094010	500821	homo
R118	Ghir_A06	79645342	82187065	2541723	hetero
R118	Ghir_A06	93261836	93768818	506982	hetero
R118	Ghir_A06	101231436	103004675	1773239	hetero
R119	Ghir_A03	108061418	112424733	4363315	homo
R119	Ghir_A04	6067727	9064326	2996599	homo
R119	Ghir_A05	108471113	109349488	878375	homo
R119	Ghir_A07	93823665	95317329	1493664	homo
R119	Ghir_D05	5625732	10429089	4803357	homo
R119	Ghir_A01	74733026	76663532	1930506	hetero
R120	Ghir_A04	74978401	80366990	5388589	homo
R120	Ghir_A11	118798683	122816491	4017808	homo
R120	Ghir_D01	3297290	4378696	1081406	homo
R120	Ghir_D01	5942030	12146966	6204936	homo
R120	Ghir_A04	80366990	80896549	529559	hetero
R120	Ghir_A04	81167812	82022793	854981	hetero
R121	Ghir_A04	74976868	80243773	5266905	homo
R121	Ghir_A11	120826316	122258908	1432592	homo
R121	Ghir_D01	3186046	4360408	1174362	homo
R121	Ghir_D01	5942030	12155143	6213113	homo
R121	Ghir_A01	74733026	76663532	1930506	hetero
R121	Ghir_A04	80243773	80692552	448779	hetero
R122	Ghir_A04	74978401	80236505	5258104	homo
R122	Ghir_A07	8903355	18956157	10052802	homo
R122	Ghir_A11	118798951	119744513	945562	homo
R122	Ghir_D01	3578091	4575606	997515	homo
R122	Ghir_D01	5942030	12154915	6212885	homo
R122	Ghir_D06	0	2498605	2498605	homo
R123	Ghir_A05	21462008	26107114	4645106	homo
R123	Ghir_D06	7173581	12114917	4941336	homo
R123	Ghir_D07	5489871	6592100	1102229	homo
R123	Ghir_A01	74323220	76123720	1800500	hetero
R123	Ghir_D12	50315403	50489860	174457	hetero
R123	Ghir_D12	50818507	51956959	1138452	hetero
R124	Ghir_A02	106609587	107514956	905369	homo
R124	Ghir_A11	118798683	122258908	3460225	homo
R124	Ghir_D06	0	2498605	2498605	homo
R125	Ghir_D06	6441981	12109747	5667766	homo
R125	Ghir_D07	5445940	6592100	1146160	homo
R125	Ghir_D12	50309763	50707286	397523	hetero
R125	Ghir_D12	50838919	51901583	1062664	hetero
R126	Ghir_A01	94348606	101366470	7017864	homo
R126	Ghir_A01	110108550	110538467	429917	homo
R126	Ghir_A01	111836309	112477481	641172	homo
R126	Ghir_A01	113102243	115613197	2510954	homo
R126	Ghir_A05	21474028	26091557	4617529	homo
R126	Ghir_D03	48594038	48934596	340558	homo
R126	Ghir_D07	5135993	5384431	248438	homo
R126	Ghir_D11	68728655	70341114	1612459	homo
R126	Ghir_D11	70426579	72910318	2483739	homo
R126	Ghir_D12	61982149	62602055	619906	homo
R126	Ghir_A06	76104512	77680057	1575545	hetero
R126	Ghir_A06	78627002	80022370	1395368	hetero
R126	Ghir_A06	81588172	82576702	988530	hetero
R126	Ghir_A06	83078736	84870844	1792108	hetero
R126	Ghir_A06	93174397	95223784	2049387	hetero
R126	Ghir_A06	96539617	99605768	3066151	hetero
R126	Ghir_A06	100299345	103004675	2705330	hetero
R126	Ghir_A06	103619454	104762322	1142868	hetero
R126	Ghir_A06	105134579	106477417	1342838	hetero
R126	Ghir_A06	108326676	113396102	5069426	hetero
R126	Ghir_A07	30175113	30891491	716378	hetero
R126	Ghir_D07	13894578	17631553	3736975	hetero
R126	Ghir_D07	18181311	21267738	3086427	hetero
R126	Ghir_D08	16021900	19744611	3722711	hetero
R126	Ghir_D08	20450673	21643931	1193258	hetero
R127	Ghir_D04	9085103	47610229	38525126	homo
R127	Ghir_D09	38559695	45829337	7269642	homo
R128	Ghir_A06	1520677	4653796	3133119	homo
R128	Ghir_A07	2124475	5413996	3289521	homo
R128	Ghir_D07	5438379	6592100	1153721	homo
R128	Ghir_D08	85671	917795	832124	homo
R128	Ghir_D08	45080475	52054842	6974367	homo
R130	Ghir_A01	11867354	17693930	5826576	homo
R130	Ghir_A01	116272205	117710130	1437925	homo
R130	Ghir_A05	4302011	5780172	1478161	homo
R130	Ghir_A07	96313173	97735691	1422518	homo
R130	Ghir_D04	2305353	6673788	4368435	homo
R130	Ghir_D08	85671	309707	224036	homo
R130	Ghir_D12	58105224	58885931	780707	homo
R131	Ghir_A10	1451802	3058131	1606329	homo
R131	Ghir_D08	27684	941036	913352	homo
R131	Ghir_A04	82641943	83186509	544566	hetero
R132	Ghir_D07	5134160	6588464	1454304	homo
R133	Ghir_A06	25627	4163324	4137697	homo
R133	Ghir_A09	53090683	60059173	6968490	homo
R133	Ghir_D07	5134160	6587087	1452927	homo
R133	Ghir_D11	13118651	13415478	296827	homo
R133	Ghir_D11	13491935	15128381	1636446	homo
R133	Ghir_D11	15734900	16090720	355820	homo
R133	Ghir_D11	16981911	19519839	2537928	homo
R133	Ghir_A01	74733026	75956179	1223153	hetero
R133	Ghir_D11	16090720	16981911	891191	hetero
R134	Ghir_A11	0	2819350	2819350	homo
R134	Ghir_D07	5089189	6592100	1502911	homo
R135	Ghir_A06	4648578	17237117	12588539	homo
R136	Ghir_D06	21900	2017887	1995987	homo
R137	Ghir_D05	131170	4384550	4253380	homo
R138	Ghir_A01	74733026	75709184	976158	hetero
R138	Ghir_A01	95367192	104430234	9063042	hetero
R138	Ghir_A08	22813985	25486493	2672508	hetero
R138	Ghir_A08	26820618	27560554	739936	hetero
R138	Ghir_A08	29239075	30109614	870539	hetero
R138	Ghir_A08	30631149	31920098	1288949	hetero
R138	Ghir_A08	36551860	43708401	7156541	hetero
R138	Ghir_A08	61640372	63647695	2007323	hetero
R138	Ghir_A08	64225855	65999049	1773194	hetero
R138	Ghir_A08	82698465	84968179	2269714	hetero
R138	Ghir_A08	86351110	87071860	720750	hetero
R138	Ghir_A08	87422779	91087173	3664394	hetero
R138	Ghir_A08	92662347	93845227	1182880	hetero
R138	Ghir_D05	61402	3039369	2977967	hetero
R139	Ghir_A12	9586271	10130271	544000	homo
R139	Ghir_D05	26115644	29477760	3362116	homo
R140	Ghir_A09	14934178	33120045	18185867	hetero
R140	Ghir_A09	33345685	40100623	6754938	hetero
R140	Ghir_A09	40463350	52020295	11556945	hetero
R140	Ghir_A09	52359902	54020891	1660989	hetero
R141	Ghir_A13	3451774	5230555	1778781	homo
R141	Ghir_D05	32509006	56333885	23824879	homo
R141	Ghir_D07	3283471	6575137	3291666	homo
R141	Ghir_D08	85671	940461	854790	homo
R141	Ghir_D05	56333885	58278290	1944405	hetero
R142	Ghir_D09	11696284	19266833	7570549	homo
R142	Ghir_D09	19348083	37994985	18646902	homo
R143	Ghir_A01	115613197	117338235	1725038	homo
R143	Ghir_D07	34458	1309579	1275121	homo
R144	Ghir_A05	18210	4790482	4772272	homo
R144	Ghir_D02	62684761	65950694	3265933	homo
R144	Ghir_D05	25088236	31525200	6436964	homo
R144	Ghir_D07	5134160	6592100	1457940	homo
R145	Ghir_A12	9586920	10130271	543351	homo
R145	Ghir_D05	56771826	61415544	4643718	homo
R145	Ghir_D07	5089189	6592877	1503688	homo
