# Supplementary material for: Genetic dissection of an allotetraploid interspecific CSSLs guides interspecific genetics and breeding in cotton
Source: BMC Genomics. 2020 Jun 26;21:431. doi: 10.1186/s12864-020-06800-x (PMC7318736; doi:10.1186/s12864-020-06800-x)
Supplement: Supplementary file 3 — Additional file 3: Table S3. Summary of the segments in the CSSLs.xlsx [file 12864_2020_6800_MOESM3_ESM.xlsx]

## Sheet: Sheet1
Additional file 3: Table S3. Summary of the segments in the CSSLs.
Chr.	Range		Total Substituted Segments Length
	MM-map/cM	GR-map/Mb	MM-map/cM	GR-map/Mb
A01	5.40-28.99	0.17-41.83	216.29	519.22
A02	4.73-19.49	0.15-93.97	159.94	289.68
A03	4.46-35.58	0.41-65.78	188.31	257.54
A04	4.58-27.14	0.47-69.79	220.33	207.12
A05	6.70-24.22	0.21-48.66	254.851	230.22
A06	4.79-35.58	0.24-104.23	178.26	250.22
A07	4.00-12.29	0.61-10.05	124.39	97.72
A08	3.26-10.83	0.57-83.11	98.05	415.7
A09	7.48-32.99	0.14-39.43	256.805	270.99
A10	5.23-39.58	0.63-55.90	240.087	167.59
A11	1.79-45.56	0.27-84.00	238.185	189.3
A12	5.96-35.20	0.25-75.29	263.76	198.94
A13	4.59-37.81	0.83-76.32	255.93	177.12
At subgenome			2695.19	3271.36
D01	4.18-47.89	0.27-38.70	335.83	129.9
D02	6.69-24.23	0.76-51.64	129.59	214.29
D03	2.12-40.63	0.12-40.57	293.22	253.49
D04	5.12-64.53	0.42-38.52	264.158	136.62
D05	6.32-29.17	0.63-23.82	319.63	126.43
D06	3.78-59.99	0.21-39.14	430.03	158.11
D07	6.80-26.53	0.11-28.95	183.511	289.58
D08	5.43-44.77	0.14-24.46	272.7	251.32
D09	5.88-26.95	0.22-18.64	313.75	90.88
D10	5.80-49.61	0.11-48.70	247.22	152.69
D11	5.15-48.17	0.09-11.76	327.07	127.15
D12	4.92-23.30	0.17-8.89	180.32	89.53
D13	2.98-29.67	0.31-7.34	183.11	82.04
Dt subgenome			3480.14	2102.03
Total			6175.33	5373.39
MM-map:based on the genetic map constructed with molecular markers
GR-map:based on the physical map constructed by whole-genome resequencing
