# Supplementary material for: Genetic dissection of an allotetraploid interspecific CSSLs guides interspecific genetics and breeding in cotton
Source: BMC Genomics. 2020 Jun 26;21:431. doi: 10.1186/s12864-020-06800-x (PMC7318736; doi:10.1186/s12864-020-06800-x)
Supplement: Supplementary file 4 — Additional file 4: Table S4. Description of investigated traits in CSSLs.xlsx [file 12864_2020_6800_MOESM4_ESM.xlsx]

## Sheet: Sheet1
Additional file 4: Table S4. Description of investigated traits in CSSLs.
Traits	2015HG					2015SHZ					2016SHZ					2017JZ					2017SHZ
	E22	3-79	Ils			E22	3-79	Ils			E22	3-79	Ils			E22	3-79	Ils			E22	3-79	Ils
			Mean±SD	Range				Mean±SD	Range				Mean±SD	Range				Mean±SD	Range				Mean±SD	Range
PH (cm)	150.3±4.6	155.4±6.4	144.0±11.9	111.2-184.0		50.9±5.0	52.6±4.4	51.2±6.5	29.8-70.3		55.1±8.0	58.8±5.7	57.2±5.2	28.5-71.0		117.6±10.0	122.8±14.1	119.0±7.4	100.9-141.2		68.0±6.2	71.8±4.1	68.4±5.4	85.8-55.6
FFBH	-	-	-	-		5﹢0	5±0	5±0	4-7		6±0	6±0	6±0	5-9		-	13±2	-	-		4±0	5±1	5±1	4-9
BN	35±7	40±12	37±7	21-65		7±3	16±5	7±2	2-12		7±3	16±5	6±1	4-9		29±5	1±0	26±6	9-50		5±2	9±2	6±1	3-10
LP (%)	77.71±0.86	-	44.11±2.17	35.11-49.55		49.38±1.70	40.73±0.62	46.15±3.44	35.52-52.46		44.33±1.11	38.07±1.90	44.8±2.27	36.01-56.65		43.54±0.69	32.59±1.77	42.91±1.99	34.53-48.33		43.94±1.42	36.41±1.09	43.22±2.20	32.83-55.43
SI (g)	-	-	-	-		-	-	-	-		10.45±0.65	12.41±0.44	10.20±0.72	8.26-13.11		11.14±0.65	13.60±0.72	10.51±0.97	2.00-13.60		-	-	-	-
BWT (g)	-	-	5.5±0.5	3.8-7.0		6.0±0.6	3.5﹢0.1	5.9±0.7	3.7-7.8		5.7±0.7	3.9±0.1	5.4±0.6	3.8-7.1		5.8±0.4	2.9±0.3	5.5±0.4	4.2-7.0		6.3±0.6	3.9±0.4	6.1±0.5	4.5-7.5
FL (mm)	-	-	28.01±1.08	24.75-31.91		25.37±1.25	32.57±0.78	26.44±1.07	23.48-29.77		28.14±1.03	32.33±0.78	28.13±0.94	25.89-30.96		29.08±0.75	35.51±1.40	29.43±1.22	25.23-33.67		27.88±1.13	33.14±0.79	28.57±1.06	25.53-31.82
FS (cN/tex)	-	-	27.79±2.02	22.26-34.47		24.95±2.02	47.46±3.94	26.49±2.19	21.29-34.01		30.17±1.73	40.96±2.59	28.83±1.60	24.62-34.26		31.08±1.60	41.98±4.38	31.38±1.66	26.71-36.47		29.44±1.44	41.96±2.06	29.37±1.43	25.44-33.84
MIC	-	-	5.5±0.4	4.3-6.5		5.6±0.2	4.9±0.1	5.3±0.4	3.9-6.2		4.5±0.4	4.6±0.2	4.4±0.5	3.0-5.7		5.1±0.3	4.4±0.2	5.0±0.4	3.7-6.1		5.3±0.2	4.8±0.1	5.0±0.4	3.8-6.0
FU (%)	-	-	84.2±0.9	84.9-93.7		83.9±1.2	85.3±0.2	83.5±0.9	80.9-85.9		84.2±0.9	86.0±0.8	84.4±0.8	81.9-86.5		85.0±1.2	88.0±0.9	84.9±0.9	81.8-87.3		83.8±0.8	86.2±1.2	84.5±0.8	80.0-86.5
FEL (%)	-	-	4.8±0.9	2.3-8.6		6.8±0.2	6.9±0.4	7.0±1.1	4.5-10.3		7.3±1.1	6.4±0.8	6.9±1.0	4.29-10.42		5.0±0.6	4.9±0.7	5.2±0.9	2.75-8.26		7.3±0.8	7.1±0.8	7.6±1.1	4.86-11.02
SFC (%)	-	-	8.8±1.3	4.5-12.4		11.2±3.4	7.8±0.8	10.6±1.8	4.4-15.2		10.3±1.2	8.5±0.6	10.4±1.4	6.7-14.5		8.9±1.7	8.0±0.2	8.9±1.0	6.0-12.9		9.1±0.7	8.6±0.5	9.2±1.1	4.8-14.2
FM	-	-	0.90±0.01	0.85-0.94		0.89±0.00	0.88±0.00	0.88±0.01	0.82-0.90		0.86±0.01	0.87±0.00	0.86±0.01	0.82-0.89		0.89±0.01	0.88±0.01	0.89±0.01	0.84-0.92		0.88±0.01	0.87±0.01	0.87±0.01	0.83-0.91
SOC (%)	24.97±0.52	33.79±61.06	25.31±1.86	21.68-33.31		20.03±0.63	32.51±1.07	20.69±2.15	14.71-31.21		26.80±0.70	40.36±0.99	27.31±1.64	23.28-35.18		26.38±0.41	36.83±0.67	26.80±1.71	23.20-34.76		28.15±0.36	39.45±0.45	28.64±1.86	23.98-38.97
plant height (PH), first fruit branch position (FFBH), boll number per plant (BN), lint percentage (LP), seed index (SI), seed cotton weight per boll (BWT), fiber length (FL), fiber strength (FS), micronaire value (MIC), fiber uniformity (FU), fiber elongation (FEL), short fiber content (SFC), fiber mature content (FM), seed oil cotent (SOC), -: Phenotype were not evaluted.
