# Supplementary material for: Genetic dissection of an allotetraploid interspecific CSSLs guides interspecific genetics and breeding in cotton
Source: BMC Genomics. 2020 Jun 26;21:431. doi: 10.1186/s12864-020-06800-x (PMC7318736; doi:10.1186/s12864-020-06800-x)
Supplement: Supplementary file 5 — Additional file 5: Table S5. The phenotypic data of CSSLs.xlsx [file 12864_2020_6800_MOESM5_ESM.xlsx]

## Sheet: Sheet1
Additional file 5: Table S5. The phenotypic data of CSSLs. These phenotypic data were collected from Huanggang (E1, 2015), Shihezi (E2, 2015), Shihezi (E3, 2016), Jingzhou (E4, 2017) and Shihezi (E5, 2017).
Traits	PH (cm)	BN	BWT (g)	LP (%)	FL (mm)	FS (cN/tex)	MIC	FEL	FU (%)	SFC (%)	FM	SOC (%)	PH (cm)	BN	BWT (g)	LP (%)	FL (mm)	FS (cN/tex)	MIC	FEL	FU (%)	SFC	FM	SOC (%)	PH (cm)	FFBH	BN	BWT (g)	LP (%)	SI (g)	FL (mm)	FS (cN/tex)	MIC	FEL	FU	SFC	FM	SOC (%)	PH (cm)	BN	BWT (g)	LP (%)	SI (g)	FL (mm)	FS (cN/tex)	MIC	FEL	FU	SFC
Environments	E1	E1	E1	E1	E1	E1	E1	E1	E1	E1	E1	E1	E2	E2	E2	E2	E2	E2	E2	E2	E2	E2	E2	E2	E3	E3	E3	E3	E3	E3	E3	E3	E3	E3	E3	E3	E3	E3	E4	E4	E4	E4	E4	E4	E4	E4	E4	E4	E4
Emian22	150.286	34.8571	6.444	44.7083	27.0791	27.2132	5.52381	4.83154	83.7981	8.07627	0.900254	24.97	50.9333	6.9	6.021	49.3808	25.3716	24.9521	5.55224	6.76802	83.8913	11.2356	0.885909	20.03	55.0909	5.81818	5	5.665	44.329	10.4485	28.1357	30.1735	4.46081	7.25671	84.2223	10.2824	0.858985	26.8042	117.554	29.1917	5.81538	43.5377	11.1385	29.0801	31.0824	5.12417	5.00482	85.0265	8.89382
3-79	155.436	40.0333	NA	NA	NA	NA	NA	NA	NA	NA	NA	33.79	52.6333	15.6333	3.51567	40.7317	32.573	47.4614	4.94189	6.86734	85.2841	7.81035	0.88012	32.5092	58.8	6.3	8.9	3.88105	38.0746	12.4138	32.3322	40.9582	4.56885	6.43144	85.9593	8.46763	0.871852	40.3594	122.8	0.531719	2.92727	32.5927	13.6	35.5078	41.9841	4.38619	4.86963	88.0488	7.99946
N1	150.167	48	6.4105	45.0667	NA	NA	NA	NA	NA	NA	NA	24.8	54.5	7	5.351	47.2622	25.335	23.0405	5.86604	8.37738	82.1515	11.7791	0.881502	19.84	51.5	6.5	4.5	6.38975	48.0253	10.72	25.9189	30.3587	5.58462	7.10783	83.8235	10.5842	0.887247	27.445	126.8	21.55	6.4	45.67	11.2	25.2309	30.6624	5.94996	6.30204	81.7859	11.9365
N2	131	31	5.4945	43.3433	30.3602	27.2126	5.44417	4.89569	85.7218	5.22631	0.897884	25.92	69.2	9.7	6.03	45.738	27.3327	25.6019	4.76678	6.25578	83.6907	9.02161	0.870765	21.475	58.5	6.5	6	6.12725	44.441	11.135	28.1799	29.3491	4.56615	7.59394	85.0861	9.69083	0.858843	28.0475	111.6	28.1667	5.9	44.095	12	27.7155	28.5502	5.1075	4.47282	84.4294	9.69524
N3	NA	NA	NA	NA	28.0433	29.8597	5.19011	4.111	85.7237	7.35206	0.898304	NA	67.3	8.6	5.87	50.6644	27.1172	27.4912	5.85017	6.15364	84.0392	8.11846	0.898459	21.18	63	6	7	4.62375	47.9312	9.92	28.3212	31.6376	4.65221	6.9119	86.1225	6.68808	0.866616	27.605	111.7	24.1833	5.15	43.865	10.8	29.7313	32.7144	4.76427	4.813	86.3125	7.34247
N4	144.778	NA	5.4725	45.4911	NA	NA	NA	NA	NA	NA	NA	25.195	56.3	9.6	5.348	50.7105	26.9952	23.0649	5.29414	5.3531	83.5465	9.2684	0.888684	20.045	52	7	4.5	4.33725	43.8713	11.095	29.9842	29.7531	4.11588	6.46868	85.6494	9.81521	0.855943	23.48	123.4	23.1667	5.5	42.61	10.2	31.4653	31.5501	4.70662	4.97066	85.6803	8.95978
N5	130.5	22.4	5.8545	46.0073	28.6989	25.175	5.02611	3.9117	84.3275	8.42379	0.893757	NA	60.5	7	5.478	50.8032	NA	NA	NA	NA	NA	NA	NA	20.035	55	9	6	5.83125	46.0329	10.27	28.762	27.1535	4.54365	6.60397	84.697	10.127	0.864247	27.33	123.9	22.5833	5.25	44.31	10.4	29.4539	29.7013	4.82403	4.94483	84.153	9.81759
N6	143.857	25.1429	5.595	45.6032	28.1927	27.1825	4.89989	5.32688	84.925	7.97733	0.88173	24.755	59.7	6.8	5.99	49.1653	26.1497	26.5437	5.39611	6.67831	83.1937	9.60194	0.883441	20.18	58	5.5	5	5.7945	46.8932	10	27.3555	29.3416	4.45925	7.25763	83.7253	9.2731	0.858591	27.975	130.4	22.9167	5.85	44.82	10.2	28.9854	29.7851	4.94994	6.32204	85.1119	7.08589
N7	153.889	35.2	5.6635	46.3406	27.9057	29.549	5.37014	4.75035	85.2031	8.92782	0.898086	25.03	48.7	5.4	NA	NA	NA	NA	NA	NA	NA	NA	NA	NA	58.5	6	6.5	5.39425	46.8325	10.105	27.3747	26.3865	4.59323	6.62439	83.7804	11.2516	0.864981	27.705	121.9	25.9	5.35	44.945	10.2	28.9444	31.7394	5.10748	4.76807	84.0841	8.11162
N8	152.5	34.75	6.506	43.2023	27.3547	26.1389	5.06065	4.91475	84.4908	6.74307	0.888035	26.975	47.1	7.6	5.481	44.9735	27.7353	30.7409	5.73979	6.11048	83.3582	8.52551	0.897484	20.74	55	6	6.5	5.63	43.7649	10.7	28.4588	29.3197	4.56035	6.72923	84.3247	10.2196	0.864691	27.895	116.1	27.25	5.6	44.015	10.8	29.5164	30.3944	5.35675	4.94672	84.9443	9.77801
N9	148	40.3	5.84025	44.5993	26.8373	26.6124	5.7766	5.54223	84.4579	9.47396	0.901177	23.4775	53.9	6.6	5.617	45.3089	26.3503	28.5572	5.36039	5.23523	84.1274	8.73609	0.893456	18.31	50.5	5.5	4.5	6.0895	45.0936	10.25	28.5784	28.4227	4.70559	5.23129	85.5016	8.69203	0.878219	25.965	118.8	24.4167	5.85	43.755	10.2	29.3443	33.1202	5.0938	4.48023	84.588	7.91528
N10	135.775	30.05	5.79625	45.9345	28.0062	26.1312	5.51821	3.0528	84.0862	8.46982	0.912009	24.8375	43.6	4.2	5.982	47.3086	26.6809	25.2364	5.3206	6.48106	83.4486	11.619	0.882426	20.1	54	6	6	5.2545	45.0804	10.415	27.8357	30.5998	4.36065	6.87105	84.7601	9.24067	0.85942	NA	114.5	36	5.7	44.185	9.8	29.4652	31.7583	4.71879	4.35104	85.3392	8.08654
N11	111.2	41.6667	5.673	45.7468	27.672	27.2033	6.05526	3.99285	85.5551	7.04927	0.91891	24.725	64.5	5.6	5.161	47.5683	25.7953	26.4929	5.28246	8.47328	82.0798	12.2618	0.868217	18.485	56.5	5.5	6	4.89775	44.9155	8.985	27.4038	24.6157	3.67432	7.87635	83.3881	14.0672	0.833348	26.695	107	28.9667	5.4	43.995	9.8	29.4708	32.0167	4.97879	6.61054	84.5713	8.85724
N12	136.75	49.4	6.036	45.968	28.5793	25.4749	5.68985	5.33994	85.1338	7.67834	0.900007	23.5475	48.8	7.2	5.311	48.0324	25.6396	24.353	5.35224	7.65222	83.3382	10.7214	0.874684	19.945	56.5	6	5	6.21025	45.2842	9.565	26.903	28.2658	5.19061	7.71667	83.2868	10.202	0.872623	26	130.9	33.75	5.5	44.67	10.2	27.6543	33.773	5.53799	6.21713	84.791	7.95866
N13	132	33.5375	6.87339	44.0905	25.7339	26.6774	5.84426	4.4689	84.006	9.26952	0.910288	25.025	63.7	9.6	5.18	41.9691	24.9448	25.0583	5.00512	6.62857	83.0307	11.5094	0.873704	24.455	52.5	6	5.5	5.3855	44.1905	9.495	26.8763	31.1193	4.4113	6.57912	83.6404	10.5639	0.862888	31.51	118.7	25.9167	5.7	42.615	11.4	27.9621	32.6552	5.36888	5.58938	85.2832	8.37867
N14	131.9	28.3333	6.142	44.1314	27.1364	25.8406	5.75048	5.31637	84.3389	9.79571	0.901789	25.575	55.3	10	5.775	48.6753	26.1264	25.0729	5.56052	6.68696	83.554	9.84064	0.886723	20.67	55	5.5	6	6.34825	45.9162	10.39	29.2416	32.5911	4.76485	7.10656	85.152	8.94424	0.868388	27.8675	124.3	24.5333	5.85	43.385	11.2	29.3284	30.5043	4.66034	4.31528	85.7693	8.50819
N15	143.325	31.7375	5.504	46.0649	27.3788	27.4624	5.94105	4.50209	83.6745	8.91726	0.912725	24.8725	63.4	8.9	5.951	45.841	26.9774	26.2707	5.40967	5.62485	84.0645	10.1905	0.890963	19.605	63	6	7	5.77775	56.6463	9.405	27.8779	27.7814	4.67758	6.56628	83.4263	12.2457	0.868009	26.715	113.9	24.5167	5.05	43.31	9.4	29.1019	29.653	4.54684	4.48714	83.0425	11.9172
N16	142	37.9667	5.5455	43.2973	27.7741	29.1491	5.46123	4.14162	84.4421	9.122	0.904343	24.235	29.8	2	NA	NA	NA	NA	NA	NA	NA	NA	NA	NA	61.5	6	6	4.699	45.698	9.555	27.773	28.3946	3.53101	5.84921	83.0446	11.7745	0.845541	27.9625	116.1	25.6667	5.25	41.715	9.2	28.5209	32.0801	4.82005	5.20795	84.0655	8.66944
N17	132	46.8333	4.744	43.4127	26.6435	27.6186	5.76112	4.6289	84.6299	9.41168	0.907564	26.595	43.5	8.6	5.067	45.451	26.8327	28.7745	5.28079	6.75942	83.5619	10.2748	0.881048	19.26	59.5	6	6.5	5.1865	44.5546	10.285	27.6017	28.6815	4.64316	6.45547	84.1794	10.2417	0.868324	26.875	112.5	38.7083	4.6	41.515	8.6	28.6395	32.9333	4.52566	5.35765	83.6122	9.93818
N18	146.25	43.5	5.65475	45.6299	27.114	29.5416	5.74101	4.10702	84.5389	8.65828	0.911508	23.31	52	5.9	6.888	48.7224	26.6343	26.875	5.68506	5.95865	83.2238	9.9088	0.895559	21.14	56.5	6.5	6	5.2085	44.878	10.275	27.5975	29.0806	4.26312	6.58368	83.4802	10.5239	0.85842	NA	127.1	31.75	5.8	43.295	11.8	28.1977	29.9778	5.22722	4.87454	84.4827	8.78539
N19	138.833	49.0833	6.2231	44.3844	25.659	27.502	5.47319	4.75615	81.8741	11.4021	0.899675	25.5125	54.3	6.3	5.55	47.9099	27.1615	24.1263	5.08367	6.15095	83.3398	10.0246	0.878516	20.19	62	6.5	7	5.14725	44.7199	8.99	27.4751	27.5881	3.70237	6.66401	83.9549	12.4831	0.843688	28.095	126.9	22	5.75	43.06	11.8	29.4438	31.4785	5.11459	4.95875	85.7541	6.92803
N20	NA	NA	NA	NA	NA	NA	NA	NA	NA	NA	NA	NA	NA	NA	NA	NA	NA	NA	NA	NA	NA	NA	NA	NA	54	6	4	4.65375	45.9953	10.875	27.2322	29.2232	4.24456	7.55673	84.0082	10.5099	0.851279	26.69	103.5	20.9333	5.2	43.535	10.6	30.2432	31.1031	4.57952	5.37019	84.7069	9.46546
N22	137.5	50.5	5.7015	46.7947	28.1506	27.1753	5.58034	4.70133	85.7534	7.68346	0.902507	24.155	50.8	6.9	5.896	46.7266	28.2181	28.4303	5.1569	6.47969	84.8872	8.33115	0.879849	19.085	56.5	6.5	6	6.02775	45.2738	9.995	27.648	30.989	4.3195	6.67169	85.6975	8.4812	0.859973	26.115	135.6	24.5	6.15	44.365	11.6	30.339	31.0684	5.10376	4.88746	85.1016	7.69693
N23	153.083	46.15	5.812	43.5609	27.6567	26.9843	5.60065	4.72725	85.0542	8.07558	0.902738	24.7975	54	5.2	5.938	49.68	25.1794	21.6063	5.60713	4.94357	83.4225	12.5657	0.898463	19.66	58	6	6.5	5.67425	46.3272	10.065	28.0782	27.4045	4.78891	5.97168	83.7881	10.5282	0.874667	26.79	119.3	20.0833	5.75	43.565	9.8	29.1178	32.6875	5.14455	4.41979	85.213	8.81579
N24	142	38.5625	5.291	43.9104	26.9831	24.0824	5.71749	4.18629	84.6184	6.75581	0.908096	21.675	62.7	9.2	5.959	49.505	26.9194	24.9057	5.15441	6.73091	84.464	6.10396	0.876535	NA	60	5.5	6.5	5.25725	46.3046	8.835	28.2639	26.7811	4.57505	7.04913	84.1357	10.8093	0.86176	26.29	135.1	30.8333	5.3	42.145	9.8	31.1653	30.8697	4.83536	4.88893	86.9001	8.49472
N26	151.196	44.25	5.87175	44.6091	28.6037	27.7826	5.42506	4.7316	84.6459	8.20633	0.898801	25.945	53.9	9.9	6.755	47.7424	27.8388	28.824	5.7172	7.33619	84.5624	7.90719	0.88761	22	60.5	6.5	4	5.68625	45.7798	8.86	27.5717	28.8878	4.24414	6.4687	83.4984	11.9145	0.858679	28.71	122.6	29.5	5.9	43.52	9.6	30.4831	33.691	5.36464	4.75607	87.0858	7.5103
N27	154.667	34.4261	5.45	45.2753	27.8442	29.176	5.97386	5.28974	84.195	7.57045	0.908772	22.67	NA	NA	NA	NA	NA	NA	NA	NA	NA	NA	NA	NA	55	6	5	3.574	48.5929	10.165	27.9308	30.0752	5.08257	7.66605	84.1261	10.1675	0.871124	26.515	122.8	23.25	5.8	45.06	10.6	28.8241	31.91	5.15439	4.1374	84.929	9.61678
N28	144.854	33.9643	5.724	44.5929	27.6164	28.1395	5.84033	5.30652	84.4559	9.78541	0.904994	24.455	58.3	11.4	5.899	48.2963	25.3806	23.7044	5.34756	5.57611	83.5202	9.57482	0.888701	19.665	58.5	6.5	6	5.807	45.999	10.28	27.1228	29.2626	4.17758	6.66042	83.8666	10.9743	0.855897	25.675	120.7	17.5417	6.35	43.065	11.6	28.0932	30.0487	4.8485	5.52376	85.3535	8.02412
N29	147.1	39.7083	5.09125	43.1282	27.7176	25.6265	5.08704	4.56357	84.8865	9.69568	0.890895	26.8	50.3	7.1	5.349	49.2802	26.1218	25.4497	5.88707	6.52178	83.762	10.6258	0.89592	22.71	51.5	6	4.5	4.85475	44.6648	9.885	29.1738	26.4207	4.61382	6.34453	83.9443	10.5596	0.867435	28.265	116.1	23.4167	5.1	40.525	10.6	28.4888	28.8855	5.43109	5.0477	84.8263	9.16141
N30	154.688	33.75	5.50575	43.3233	27.1015	27.7054	5.78027	5.19127	84.0487	7.29987	0.90416	26.0325	51.2	4.6	5.531	50.1537	25.4645	25.474	5.5064	6.17546	82.2433	10.2138	0.889137	20.815	58.5	7	6.5	5.58825	44.8929	11.045	27.6454	29.1011	4.55353	7.23451	83.6653	11.2167	0.860928	28.415	113.3	28.8167	5.4	42.195	11.6	29.2461	30.3276	5.15731	4.45237	85.4203	7.06875
N31	150.75	32.3	5.56475	43.6682	26.9528	28.6279	5.71246	5.07707	83.5102	9.60627	0.903702	24.74	NA	NA	NA	NA	NA	NA	NA	NA	NA	NA	NA	NA	64	6	8	6.5245	46.1704	10.31	27.8063	28.914	5.16494	7.85782	84.2683	9.70791	0.871296	28.94	120.5	28.2333	5.75	43.63	10.6	28.6601	31.0182	5.45001	4.74541	85.5944	7.6131
N32	161.45	48	5.1705	39.7528	27.3015	26.4179	5.63869	5.1484	83.9434	9.22104	0.900496	24.965	70.3	7.5	5.139	42.5375	27.2423	26.3925	5.06468	7.73342	84.8718	8.76369	0.868047	19.83	53.5	6.5	6	5.719	43.5429	8.525	28.907	27.9313	4.14449	7.45995	85.06	10.1567	0.84899	23.915	119.8	22.6667	5	40.545	10.2	30.1755	30.355	4.63427	5.79215	84.3329	9.20796
N34	132	36.775	5.40275	44.9753	26.7458	24.489	5.41457	3.83049	83.2885	9.70098	0.903418	24.385	51.9	9.6	5.562	47.9684	25.1598	28.2191	5.80719	6.92027	83.6718	11.3436	0.892412	20.585	50.5	6	6	5.91725	44.7311	10.08	27.2533	29.0564	4.55129	7.9296	84.976	9.79239	0.856031	29.195	129.3	24	4.9	42.24	10.2	27.5923	30.506	5.32022	5.59126	84.1839	8.62743
N35	155.15	43.0833	4.8055	41.6263	26.7756	27.6451	5.50434	4.62715	83.8264	8.71914	0.901383	23.03	55.1	7.6	5.261	41.7601	25.8847	30.179	4.41392	7.15696	84.5997	11.2259	0.857948	19.71	59.5	6.5	6.5	5.73125	39.9166	11.41	28.7492	29.2167	3.75196	7.66514	84.7525	10.2759	0.838622	28.34	118	20.25	6	39	12.2	31.681	30.4832	4.33245	4.20076	84.6054	9.58435
N36	NA	NA	NA	NA	NA	NA	NA	NA	NA	NA	NA	NA	NA	NA	NA	NA	NA	NA	NA	NA	NA	NA	NA	NA	46.5	5.5	5.5	4.902	48.1719	9.755	27.3542	25.891	3.75691	7.11055	84.3879	10.8383	0.841194	24.62	139.1	32.8333	4.6	44.41	9.6	28.6388	27.1166	3.71146	4.76089	82.0394	12.9799
N37	141.167	42.6	5.7425	41.8807	27.1991	29.3185	5.48863	4.14583	84.1171	7.45499	0.905047	28.575	43.9	5.7	5.782	47.9592	28.0127	31.4896	5.13932	7.45121	85.1194	8.34472	0.873993	20.87	48	6	5.5	5.71625	44.4857	9.975	29.6986	29.1872	4.40035	6.73749	84.3662	10.874	0.860713	25.07	129.3	24.475	5.45	40.705	10.6	31.4742	33.374	4.81313	5.40501	85.8834	8.82417
N38	148.222	37.375	5.73675	45.3408	28.6726	27.8073	5.50068	5.21761	84.5191	8.84798	0.897265	22.8575	49.4	7.5	4.927	45.687	28.5745	26.9082	4.63448	7.37314	84.7008	9.41215	0.860374	19.27	51.5	6	5	5.0605	46.5838	10.47	26.655	26.8275	4.80395	8.26807	83.5536	12.1719	0.858851	25.375	129.1	29.25	5.55	44.62	10.4	28.4183	31.5663	5.27176	6.23346	85.2098	7.91261
N39	145.075	39.8214	5.01775	44.5671	27.7491	28.5322	5.72235	4.09383	84.6508	8.86252	0.910724	23.31	46.8	6.4	5.601	46.331	26.3067	27.7099	5.60779	7.36663	84.1546	10.8816	0.884278	17.735	58	6	5.5	4.35175	44.9112	9.272	27.5067	26.0943	4.24014	7.92248	83.7967	12.2322	0.847319	27.57	122.6	30.9167	5.1	43.59	8.8	29.8355	28.1817	4.88892	4.86262	82.68	11.0621
N40	158.952	37.0417	5.71175	45.9125	27.6993	25.7675	5.7575	5.27612	83.3024	10.5472	0.902207	24.4725	41.1	4.7	5.283	48.3437	26.0006	25.6844	5.17681	8.71348	80.8671	13.1133	0.863651	19.87	51	6	5.5	5.3525	47.5254	9.88	28.0294	30.1883	4.89346	7.70046	83.6432	10.495	0.866364	27.005	132.6	25.6667	5.8	42.52	10.2	29.459	33.2317	5.06656	4.53371	85.1589	7.72655
N41	122.958	26.6143	6.241	46.849	27.8916	25.497	5.24803	5.16454	83.1611	10.3788	0.890559	25.3825	48.2	5.4	6.537	49.3499	25.978	29.2247	5.48702	7.03259	83.9101	11.2489	0.884328	19.97	51.5	6.5	5	5.45675	46.9489	9.805	26.8698	26.7689	4.38778	8.25097	83.9272	11.8957	0.84889	28.73	130.3	30.1667	5.9	44.625	9.8	29.0388	32.3251	4.55079	6.0772	84.5819	10.1631
N42	127.333	NA	5.2385	45.6906	27.8945	27.9026	5.47905	5.15558	83.8704	7.9933	0.897213	24.405	50.6	3.3	6.478	51.343	25.2651	24.53	6.13566	6.11277	83.9537	11.8	0.904371	19.41	54.5	6	5	5.86375	46.7219	9.705	27.0544	25.9594	4.47293	6.97389	83.5452	10.4361	0.85947	26.83	130.8	28.5833	5.5	44.12	11.2	28.0254	29.749	4.97746	5.90895	84.4793	8.1811
N43	131.067	33.2	5.39	42.0273	26.81	27.3172	5.70925	4.88009	83.6044	10.4732	0.904441	24.7225	58.4	6.9	6.484	48.905	26.9932	26.0074	5.67655	7.95173	82.0973	12.9064	0.881149	20.92	61.5	6	6.5	6.19225	44.5571	10.19	29.5326	27.4441	4.34614	8.17778	84.6849	10.5927	0.848675	27.37	119.4	28.0833	5.8	42.865	10.2	30.3908	32.7225	4.64652	5.67695	85.2549	9.87361
N44	142	50.5	4.6005	41.8215	28.7874	28.843	5.42897	3.16187	85.3304	9.07214	0.910235	23.86	52.5	5.8	6.151	46.0901	24.6463	24.4507	5.57267	6.37285	82.5871	13.1779	0.88893	19.05	52	6	5.5	5.1485	43.0168	10.895	26.8409	30.1452	4.23331	6.24784	83.8025	11.391	0.860478	25.575	123.4	27	5.3	42.91	11	30.0435	32.6701	5.24386	4.4616	84.882	8.98437
N45	142.167	33.2667	6.21525	41.3376	29.5663	28.9444	5.73838	3.82827	84.7647	8.97287	0.913128	29.3625	52.7	6.1	6.166	47.5673	26.1968	28.4492	4.84492	7.01155	83.5983	8.41534	0.868629	27.055	50	6	4.5	5.237	42.3759	11.865	27.6966	31.2174	4.70107	7.2942	85.7334	7.97202	0.864967	32.43	124.6	28	5.65	40.66	11.6	28.2335	29.6394	4.85433	5.05133	84.7445	8.53284
N46	134.714	35.2679	5.22325	44.6695	26.5563	32.7218	5.82016	5.78069	84.6483	7.76534	0.90314	23.7675	66.1	8	5.602	46.1799	26.464	25.2212	5.05508	5.99216	83.6078	9.60045	0.879397	21.385	59	6	6	5.6075	44.3944	10.655	27.4926	29.2605	4.38284	7.77694	84.6708	10.4386	0.853107	27.77	123.4	24.5	5.55	43.585	11.6	29.3847	29.1478	4.98519	6.11872	86.3314	6.00024
N47	NA	NA	NA	NA	NA	NA	NA	NA	NA	NA	NA	NA	NA	NA	NA	NA	NA	NA	NA	NA	NA	NA	NA	NA	62.5	6	5.5	5.68325	43.4336	11.805	28.0439	29.767	4.82625	5.87475	85.5598	8.06296	0.877234	28.155	110.6	23.0833	5.9	42.345	12.2	28.8958	31.3632	4.91505	4.96157	85.4434	7.37927
N48	165	30.95	4.34425	39.185	26.2497	27.2463	5.28175	5.17114	84.2359	9.13938	0.892063	24.8875	63.9	5.2	4.633	44.5716	25.8599	25.5629	5.26806	5.9838	82.3637	12.9426	0.884747	20.87	57	6.5	4.5	5.09925	39.5664	10.48	27.7886	25.5076	4.49618	6.32144	83.4121	9.89405	0.86437	28.29	126	31.25	4.7	37.615	10	29.9784	28.1298	4.63322	4.67073	85.6926	8.55709
N49	141.089	38.9	4.9715	45.102	27.374	28.4245	5.10653	5.07947	84.2896	9.85836	0.888961	23.835	65.4	7.7	5.195	48.8739	25.8775	23.2902	5.53711	5.49414	83.1676	11.9398	0.893672	18.88	61.5	6	5	5.36725	44.5329	10.445	27.1352	28.5563	4.46898	5.81656	84.1421	8.3501	0.868497	27.115	127.5	25.625	4.95	42.465	11	29.1394	31.8778	4.98692	4.41821	85.1207	8.31064
N50	NA	NA	NA	NA	NA	NA	NA	NA	NA	NA	NA	NA	NA	NA	NA	NA	NA	NA	NA	NA	NA	NA	NA	NA	57.5	6	5.5	5.571	45.068	11.62	27.4006	30.7259	5.5672	8.3043	84.5189	10.4316	0.878677	29.655	125.8	30.8333	5.8	44.5	10.6	27.5037	33.0682	5.77181	6.05134	84.0952	8.67092
N51	131.817	38.1	5.27675	46.2822	27.709	29.2458	5.41238	5.02121	83.5363	9.47304	0.897099	22.56	NA	NA	NA	NA	NA	NA	NA	NA	NA	NA	NA	NA	62	6	7	4.99625	45.8882	9.225	27.55	28.0849	4.48293	7.56793	84.5112	9.66962	0.856482	26.24	112.4	25.1667	5.25	44.135	8.8	29.3542	31.8515	5.24856	5.55032	85.5173	8.00039
N52	121.333	35.75	4.60966	39.9864	27.8953	28.5431	5.34578	4.76461	84.1773	8.36515	0.896976	26.9275	57.8	6.3	6.487	46.4467	26.0948	26.6571	5.76459	6.88309	84.1132	8.41308	0.890971	24.755	61.5	6	6.5	5.6835	45.8759	9.775	27.2438	28.8731	4.49513	8.42045	84.4923	9.76239	0.851191	27.3375	114.1	30.05	5.75	43.845	10.4	28.8778	30.8408	5.17506	5.29585	84.9162	8.23592
N53	132.65	36.9286	5.7115	40.9916	28.7263	27.5029	4.75004	4.69875	84.6961	9.26664	0.882603	25.785	44	4.4	6.373	45.3476	25.612	29.6879	5.58947	6.90575	84.0708	8.94907	0.887882	20.92	51.5	6	3.5	5.458	42.4483	10.12	29.2923	31.6512	3.34655	8.07577	86.1002	8.66735	0.827	30.38	133.2	20.7333	6.2	40.485	13.6	29.9441	33.6678	5.35572	6.06063	86.895	7.82704
N54	141.115	32.4554	5.349	42.3334	29.5438	30.0459	5.08079	4.62003	86.0753	6.55632	0.892208	24.6675	57.5	9.4	6.127	50.0734	25.9947	25.1034	5.21224	5.46098	84.2632	9.95449	0.88683	19.99	62.5	6.5	5.5	5.15625	44.2446	9.845	29.3232	28.5891	4.19539	5.81707	85.9359	9.82555	0.861898	27.99	121.2	30.8333	4.95	42.055	10.2	30.3563	30.574	4.20868	5.20898	85.0873	9.09132
N55	143.083	33.8333	5.58575	43.0342	28.7571	31.7964	4.76727	4.79254	84.377	9.43366	0.884172	24.92	63.8	7.2	5.729	48.4203	26.8334	24.3329	4.88163	5.51443	84.2198	8.5735	0.878141	20.9	59	6	5.5	5.456	43.4613	10.285	29.6594	27.0515	4.22695	6.60107	84.7095	9.44827	0.856573	28.25	128.8	15.4667	5.15	38.62	10.6	30.7151	33.2349	3.83181	4.9697	85.568	10.6128
N56	141.455	33.5625	5.54275	43.3903	28.9737	27.1126	4.64305	4.05269	83.3201	11.2483	0.884338	27.185	54.2	5.8	5.172	47.4478	28.209	29.3767	5.41797	7.81965	81.9643	12.0815	0.877263	21.875	62	5.5	7	6.783	45.4236	10.2	28.2365	28.0392	4.94218	7.29087	83.7451	9.07332	0.869481	29.79	111.1	25.8333	4.8	39.53	9.6	30.4696	30.1172	4.34447	5.45393	84.3844	8.76874
N57	123.544	34.1458	4.661	45.2624	28.7909	25.9767	5.39537	5.25855	83.2278	8.70634	0.893668	25.175	57.6	6.8	5.59	48.3721	26.4967	27.9994	5.3176	6.99003	85.3261	7.03744	0.880005	NA	59.5	7	6	5.63875	44.3762	9.365	29.1287	29.1297	4.56928	5.96456	84.5818	9.91052	0.870134	29.305	122.9	36.0833	5.7	43.47	10.2	29.757	34.3095	5.01616	4.91012	86.6102	8.25804
N58	146.806	43	5.22375	39.6467	28.5672	27.5624	5.46629	4.63204	85.414	7.62296	0.900395	33.3125	65.5	10	5.215	45.9252	27.006	25.6703	5.16339	5.17602	82.7844	10.9401	0.88787	31.21	54.5	6	5.5	5.42375	41.0515	10.01	28.1604	29.2147	4.34435	6.62425	85.1749	10.3641	0.860157	35.175	130	40.6667	4.6	40.105	9.4	29.4077	28.3113	4.35488	4.00944	85.3488	8.14759
N59	147.5	47.6071	5.72875	43.43	28.6125	28.1017	5.33616	4.78044	84.5834	7.61789	0.896448	22.705	54.1	5.4	6.204	48.7105	27.8553	24.2817	4.98439	7.43767	82.9743	9.67891	0.867255	21.475	53	6.5	5	5.78325	45.7135	10.31	29.0112	29.2294	4.71645	6.83891	84.8858	9.66696	0.867664	25.105	119.9	27.75	6.25	43.13	10.8	31.5564	32.3228	4.87372	5.45401	85.7055	8.51281
N60	127.976	31.5833	5.489	41.5832	28.4008	27.7045	5.46375	5.27297	84.0279	7.48232	0.895946	26.94	53.6	4.3	5.797	46.5413	25.5205	25.9702	5.76767	6.93858	83.6452	10.7548	0.890366	20.43	53.5	6.5	4.5	4.58625	44.3015	9.155	26.8997	30.312	4.39277	8.33474	83.9231	12.268	0.849917	26.265	124.4	23.5	5.5	41.935	10.2	29.8807	34.8713	5.80665	5.71311	86.3724	7.56622
N61	147.786	48.4107	4.438	47.0032	28.1176	22.2559	4.84548	5.01533	82.4642	11.1352	0.880508	25.19	52	5.4	5.267	46.6489	25.7408	25.5757	4.83478	6.69905	81.2171	13.4664	0.869321	20.935	55	6.5	5.5	5.45425	39.446	9.995	27.6643	28.767	4.21963	6.74225	85.0017	9.6644	0.856137	28.265	120.7	26.5833	5.1	40.975	10.6	29.1823	30.1127	4.91553	4.42912	84.9865	8.29044
N62	121.883	36.5	5.9655	45.3189	28.5574	28.0126	5.40924	4.8884	84.7121	8.57856	0.897427	NA	39.8	3.3	5.739	49.4511	26.3316	26.7692	5.43911	7.51542	82.8972	10.9875	0.878767	19.495	54	6	5	6.32575	44.78	11.54	28.7141	27.501	5.16318	6.74761	83.8575	11.4003	0.878364	27.85	120.8	20.3333	7	43.16	12	28.8339	32.7995	5.06827	5.16961	85.0463	9.02136
N63	113	35.5	5.08	44.3307	26.8551	29.2393	5.40238	5.11615	83.8888	10.8992	0.896196	23.945	44.2	5.9	5.916	47.211	28.5342	29.2919	5.05327	7.69506	84.3387	9.34082	0.86928	NA	58.5	6.5	7	6.344	46.3501	9.55	29.2358	30.8868	4.47993	7.55257	85.8242	8.83919	0.857693	28.365	118.1	24.75	5.6	41.325	10.2	32.3555	34.8048	4.44915	4.83653	85.0517	9.16094
N64	133.5	36.3333	5.40075	44.9797	28.1738	30.5966	5.82448	4.60118	81.9833	9.94723	0.910538	24.3925	44.8	3.9	6.323	47.4142	27.2771	27.4752	5.76862	6.15916	85.7303	9.96412	0.896443	21.205	57	6.5	6	6.0505	45.9473	10.495	27.9421	29.4173	5.31657	5.62193	84.4521	9.08642	0.890687	27.62	121.3	28.9167	5.45	42.23	10	29.0464	28.6276	4.87533	4.68852	84.3501	9.772
N65	137.733	45.6667	5.4195	43.2809	26.4953	28.3162	6.31275	4.91353	83.7015	11.6139	0.919209	23.2875	54.5	6.1	6.085	47.3131	25.2709	25.2124	5.40217	6.3764	83.5192	9.81889	0.885112	19.36	55.5	6	5.5	5.5705	44.9792	10.345	27.6604	31.1584	5.1755	6.5859	84.9619	8.76602	0.88132	28.73	112.2	28.6	5.2	42.495	10.8	28.5392	32.8419	4.77705	5.26588	86.2078	7.86572
N66	123.083	33.875	5.921	45.47	27.6481	27.0132	5.75876	4.39826	84.8601	8.68904	0.908853	23.9525	NA	NA	NA	NA	NA	NA	NA	NA	NA	NA	NA	NA	51.5	6	4	4.90875	46.7031	8.295	26.9888	29.5293	4.96441	5.4838	84.3219	9.66401	0.883185	25.855	114.5	30.5	5.3	44.17	10	27.9895	30.906	5.66739	3.45345	84.3248	9.03099
N67	165.457	34.4643	6.5435	41.416	26.8921	26.0333	5.56998	4.59421	83.3643	8.98612	0.902521	24.6675	50.9	3.6	5.42	45.8856	28.701	27.2245	5.19429	4.51393	83.6795	8.96465	0.893878	21.2	69.5	6.5	7	6.61725	44.4513	10.73	28.9464	27.9627	4.46386	5.66905	84.2716	11.4602	0.869148	26.89	130.2	31.8333	5.7	41.495	11.2	31.7095	29.3236	4.86945	3.44089	86.1776	8.91837
N69	135.405	45.1667	5.926	41.1016	29.2983	28.7394	5.23829	3.90543	83.2677	9.20119	0.900424	23.895	NA	NA	NA	NA	NA	NA	NA	NA	NA	NA	NA	NA	50.5	6	6	5.7925	40.9128	10.275	30.6661	29.1761	3.48318	6.19237	83.7763	11.9027	0.842332	26.25	128.8	32.25	5.5	41.84	10.2	30.5884	30.6843	4.6699	4.76322	84.3984	9.70623
N70	134.036	40.6458	5.73025	41.5656	27.3911	25.8112	5.95102	7.29482	84.3377	8.15589	0.892891	32.16	47.6	8.1	5.094	48.8418	24.1467	21.3245	5.45158	6.30508	82.9317	15.2208	0.885135	26.365	55.5	6.5	5	6.333	43.6429	10.44	26.7115	28.8042	5.02749	6.86541	82.9503	12.7683	0.874816	33.565	117.9	31.9167	5.55	42.78	11	28.2016	31.4669	5.502	5.38868	84.9842	9.42821
N71	155.2	43.65	4.90675	49.4433	26.3016	27.3465	5.36227	5.07888	83.9887	9.94169	0.894691	24.115	47.8	5.2	5.466	44.7677	27.8167	28.7326	4.92478	5.85156	83.893	10.068	0.87873	19.29	58.5	6	6.5	5.1785	46.8072	9.81	27.4486	30.5463	3.98457	7.57635	84.2397	12.0649	0.845417	26.955	132.8	21.5833	5.85	43.385	12.2	27.9961	30.3834	5.14486	6.08328	84.2058	9.97522
N72	130.625	31.5	5.347	47.0731	27.2619	27.5077	5.52526	5.14808	84.5055	8.75892	0.898216	23.615	49.7	5.4	5.995	51.1259	25.9202	25.4233	5.90318	8.46918	81.2198	13.8596	0.882783	19.445	51	6.5	4	4.7025	45.3744	9.77	27.2175	26.9588	4.33148	7.80415	82.5888	12.6905	0.85071	27.29	113	21.5	5.9	45.33	9.8	29.5065	32.6314	5.37814	5.74724	85.5059	7.99981
N73	142	48.5	5.6815	41.8639	25.6515	27.9528	5.91703	6.03258	83.1953	12.0855	0.901729	24.8	60.9	12	6.264	51.1335	25.3189	22.454	5.489	8.09252	83.264	13.5067	0.874118	20.375	68	6	8	5.432	43.8756	10.025	28.2792	29.1388	3.53953	8.11346	84.1607	9.67771	0.830346	27.12	111.1	20.25	5.7	43.735	10.6	30.1455	29.2254	5.01971	5.13256	84.5751	9.28847
N74	152	39.5714	5.5495	40.6186	26.2743	27.5029	5.87731	5.12344	84.7297	8.67153	0.90689	26.2075	58.8	7.3	5.369	47.4763	24.5295	23.6348	5.76174	5.06902	83.9537	11.144	0.902197	24.535	58	6	5.5	5.17975	42.4136	9.645	27.5704	30.4978	4.6595	5.75888	84.8341	10.7427	0.874316	29.11	129.2	37.5	5.1	39.495	10.4	28.083	30.4209	4.91813	3.54673	84.788	9.16149
N75	155	43	5.66231	42.0052	29.7818	27.4349	5.23452	3.34483	84.8859	7.95136	0.903675	NA	50.2	5.7	5.53	47.8662	27.384	27.0019	5.31659	4.78025	83.0393	8.64551	0.894889	20.77	62.5	6	5.5	5.69575	46.0491	9.875	28.2525	28.3956	4.5068	5.81367	85.3214	8.4218	0.869363	27.15	128.1	23.4167	5	42.745	10.6	28.9835	31.4411	5.2886	3.62433	84.7493	8.7799
N76	148	32	5.9295	42.1536	27.857	30.0769	5.67306	3.67244	83.7279	8.54796	0.913107	29.67	46.2	5.3	5.657	NA	24.5619	24.327	4.80664	7.24302	82.9349	12.5327	0.86433	22.455	61	6.5	5.5	4.53	40.3862	9.7	27.179	28.5292	3.56862	6.88584	83.4604	10.7915	0.839312	26.52	129.2	23.6667	6	38.66	13.6	27.7088	32.5649	5.15876	5.31903	83.5768	6.60084
N77	171.944	53.5455	6.4565	44.9847	27.2142	26.3186	5.0631	4.19579	83.2538	9.44477	0.89316	24.26	46.8	4.7	5.953	48.4462	26.8042	32.0277	5.38233	7.45385	84.6424	7.14049	0.880076	19.615	63.5	6	6	5.788	45.3256	10.46	27.623	27.1997	4.8723	5.93953	85.0334	9.15392	0.876818	26.65	122.9	23.25	5.45	44.74	10.4	28.8896	31.9657	5.4478	3.79344	84.0509	7.74388
N78	129.125	29.3333	6.165	44.339	27.2012	29.0395	5.73534	4.94045	82.7921	8.90676	0.905376	24.285	49.3	5.4	5.977	50.2928	27.5029	25.4219	5.09382	5.98566	83.6061	9.51488	0.880464	20.32	59	6	6.5	5.16175	43.6709	10.04	28.8782	29.3745	4.27178	6.70038	84.0314	11.4644	0.857943	28.42	111.1	29.25	5.75	44.17	10	30.3356	33.0718	4.74644	3.83009	85.1625	9.63845
N79	166.583	28.2	6.12975	42.3313	27.6346	31.4618	6.08766	4.97204	85.4206	9.17945	0.914686	25.04	50.7	7	5.812	40.4336	28.1149	31.938	5.0625	6.06557	84.0542	9.91688	0.881946	22.305	59.5	6.5	4.5	5.33525	38.7962	11.065	28.4767	32.0903	4.07318	6.55659	84.8201	9.55798	0.855283	28.185	124.6	30.4167	5.9	41.64	11.4	28.7016	33.6041	4.5735	4.45251	85.4148	8.07952
N80	153.542	33.4048	5.74867	43.3144	29.009	28.1896	5.15281	3.44613	84.8453	8.45837	0.901315	24.8975	49.2	6.2	5.849	45.4608	26.3673	26.3844	5.43766	7.51241	83.957	10.7547	0.878588	21.135	61.5	6	5.5	6.084	45.1197	10.92	27.9286	29.6333	4.81834	8.68889	85.3351	8.87178	0.857456	24.81	122.7	26.5667	5.6	37.675	11.8	33.1016	30.705	4.41501	2.85011	85.4189	8.33713
N81	163.417	44.5417	6.13925	43.5648	28.1676	31.0025	5.349	4.48674	84.1257	8.75949	0.900015	24.5898	NA	NA	NA	NA	NA	NA	NA	NA	NA	NA	NA	NA	68	6.5	6.5	5.26075	43.6753	10.125	27.5433	28.3824	4.62745	6.4221	84.0974	9.10933	0.86805	28.565	126.4	31.7333	5.9	41.175	10.8	28.7439	30.7607	4.97736	4.92342	84.367	9.07959
N82	158.875	29.7	5.691	43.2849	28.2106	28.208	5.28007	5.93137	84.6336	7.68436	0.88715	24.89	54	9.5	7.016	49.7862	24.7303	28.1996	5.7886	6.28829	82.4222	14.8648	0.89634	21.785	52	6	4.5	6.9465	45.0469	10.695	27.5367	27.9046	4.74174	5.89931	85.0295	9.25974	0.874239	26.505	126.8	18.6667	5.45	41.57	10.4	29.6581	32.1801	4.52436	4.59821	84.2394	9.21076
N83	176.5	42.2857	5.2675	43.2938	27.6175	27.5038	5.18162	4.1266	84.9045	8.86112	0.897001	26.02	50.8	7	6.357	48.1831	27.6006	25.4308	5.33383	6.76401	82.7743	10.1386	0.880865	20.47	54.5	5.5	6	5.8185	43.6847	10.885	29.5835	29.3896	4.82812	7.18553	84.3656	9.52869	0.868023	28.11	127.7	30.6667	5.55	42.04	10.6	30.6397	31.1249	5.14253	4.43475	86.3145	8.19304
N84	144.4	36.6667	5.7175	42.1425	26.3037	27.2655	5.13545	4.3299	83.835	9.57314	0.894375	27.11	42.1	6.3	NA	NA	NA	NA	NA	NA	NA	NA	NA	NA	56	6	5	4.8135	43.558	9.875	28.1227	29.7191	4.63206	8.17525	84.7126	8.72874	0.856556	26.4	120.3	22.7083	5.15	40.63	10.6	28.6714	33.1891	5.23958	5.07672	84.928	7.81469
N85	NA	NA	NA	NA	28.9593	24.8377	5.01704	4.40793	84.2727	8.67241	0.889953	NA	57.7	9.5	6.338	49.4636	24.6142	25.7498	6.19982	7.55777	84.0846	10.7861	0.896415	21.02	64.5	6.5	5.5	5.679	43.4511	10.09	27.9495	29.947	4.30537	5.91456	85.0792	9.26229	0.864448	28.455	121.4	50	5.55	40.145	11.4	28.1822	28.5984	4.84884	4.85927	84.3645	9.82643
N86	155.167	37.1429	5.9775	46.88	27.305	31.4262	5.88452	5.31955	84.9471	9.31436	0.907351	24.685	57.5	7	6.42	50.4361	23.4769	25.5638	6.08898	9.06809	82.893	13.2779	0.883176	20.825	61	6.5	5	5.86825	46.9161	10.215	26.4082	30.772	4.90638	10.4165	83.8107	10.6155	0.848072	26.685	113	26.3333	5.8	45.975	9.2	26.2079	29.8043	5.6515	7.59703	82.4048	12.7582
N87	153.875	35	5.6655	47.1009	25.7736	34.4006	6.23717	7.494	83.3939	7.1567	0.90203	26.7	NA	NA	NA	NA	NA	NA	NA	NA	NA	NA	NA	NA	55	6.5	5	5.7015	45.1064	10.8	28.3793	28.1678	4.90456	5.60009	84.7205	11.0497	0.88036	28.11	114.9	27	5.9	43.28	10.8	28.6804	32.4623	5.22519	4.12699	86.0489	11.1404
N88	145	35.25	5.43	47.9926	25.4208	30.2346	6.22548	5.89948	83.1266	12.3899	0.911064	29.37	54.2	9.6	5.566	48.5807	25.9293	28.8292	5.73501	8.28828	84.0168	8.20103	0.881435	21.355	57	6.5	4.5	4.4175	47.7335	8.625	26.3942	27.1277	4.49719	9.82051	83.3158	13.0138	0.840791	28.37	122.2	24.3333	5.55	45.4	9.6	26.8319	29.8227	6.12737	7.23572	83.933	9.67161
N89	147.117	28.15	6.19975	43.5973	28.6462	31.9297	5.87839	6.21057	81.8845	9.45504	0.901231	24.4775	42.5	7.2	5.33	48.818	25.5753	26.0645	5.88308	6.68236	83.9129	10.0425	0.894973	19.19	58	6	6.5	6.45525	45.5642	10.435	27.7286	28.8138	4.51629	7.49693	83.3843	11.8789	0.858087	26.075	115.3	29.25	6.2	44.26	10.4	30.1072	30.9661	5.40231	4.707	85.4415	8.55952
N90	149	48.375	5.33	43.03	26.5982	25.7164	5.72045	6.01129	83.7677	9.8914	0.896189	24.38	51.6	10.5	5.351	47.7107	25.0864	30.5785	5.49496	8.34749	82.8227	12.502	0.875975	18.525	54	6	6.5	5.24425	45.6002	11.035	28.3277	31.1247	5.41185	8.03575	84.5704	9.37925	0.876955	27.09	125.5	26.5833	5.25	39.325	11.2	28.7086	32.1275	5.18817	4.5982	85.0363	8.75758
N91	143.575	39.625	6.0925	43.2185	28.1339	28.6665	5.61658	5.02488	83.6697	8.33821	0.901764	22.21	45.8	5.6	5.266	48.5378	26.3924	26.9782	5.23617	8.27485	82.3652	11.8945	0.868683	18.745	28.5	6	4	4.73925	44.2233	8.44	27.812	29.6575	3.5802	7.71418	83.4376	12.8135	0.834317	24.28	117.4	26.8833	5.85	42.79	10.6	29.9795	32.9178	5.07093	5.87243	85.2511	9.30027
N92	160.4	44.1042	5.2505	43.3776	28.2771	27.3843	5.55231	5.17328	84.9636	7.6609	0.898643	24.55	66.6	11.3	5.851	44.4198	26.7472	28.6615	5.38754	6.80658	82.9598	10.8538	0.883252	18.82	52.5	6.5	5	5.50175	46.6403	9.745	27.1698	28.3806	5.04696	6.72613	85.0077	9.66094	0.876075	26.305	113.6	25.9167	5.8	42.475	11.6	29.3651	33.7352	5.50321	6.03885	84.8729	9.08512
N93	154	43.6571	6.22	43.2205	26.5534	29.5684	6.19289	4.15143	83.7948	9.335	0.922128	23.9575	41.2	6.9	4.958	49.0117	26.8153	29.2308	5.08752	7.44023	84.5801	9.44229	0.87185	NA	55	6	7	5.77975	43.7948	9.7	28.5127	30.1809	4.03592	8.12508	83.5724	11.001	0.842696	25.585	107.6	17.6667	6.25	42.505	11.2	29.0751	30.9832	5.13806	5.49767	85.4506	8.27471
N94	130.9	31.7833	5.55475	44.2306	27.6829	26.5028	5.68805	4.66064	84.2938	8.10564	0.90511	24.2075	NA	NA	NA	NA	NA	NA	NA	NA	NA	NA	NA	NA	47.5	6	6	5.08575	44.2831	9.635	28.895	26.6541	3.77269	6.96293	84.985	9.96589	0.84292	25.615	117.3	28.0833	5.5	41.79	10	30.0536	32.2283	5.28414	6.11866	84.8231	9.17041
N95	123.5	25.8571	5.7995	45.5557	28.7834	27.0837	5.69618	4.7771	85.2005	6.73884	0.904742	24.82	48.6	6.4	5.354	48.2256	25.8855	23.2399	4.95485	6.78738	83.9605	11.2929	0.870608	19.755	60.5	6.5	7	5.9035	44.9624	10.43	27.8138	27.7981	4.51859	7.24017	84.598	10.7135	0.859498	27.5675	112.3	27.6667	5.45	43.35	9.4	30.1727	31.8587	4.26098	4.26981	84.1653	9.28007
N96	145.429	32.875	6.99725	42.7066	28.7028	27.467	5.31101	4.82925	84.3681	9.11649	0.895235	24.2675	44.2	3.7	6.297	47.1494	27.8251	30.9387	5.24182	6.37821	84.7351	8.77055	0.88368	19.145	61	6	7.5	6.13975	43.9758	11.085	28.3372	30.9988	4.02323	6.96524	83.9815	10.2003	0.850782	27	111.2	27.25	5.9	41.56	12.4	29.6448	32.4607	5.01603	5.18484	85.6012	8.96114
N97	153.133	38.175	5.89025	46.0222	27.6982	27.3648	5.10861	3.50311	81.9731	12.0636	0.899506	23.16	42.4	4.4	5.362	50.8206	25.9462	27.8232	5.43142	6.72232	82.8481	10.8952	0.884537	18.03	55	6	6	5.206	45.9416	10.55	28.034	30.8862	4.64797	6.965	85.1871	8.61014	0.86583	26.33	121.4	31.5833	5	45.045	10	29.0817	32.2046	5.1019	4.6661	85.2911	7.77563
N99	151.5	50.3571	5.836	44.7862	28.2715	28.3228	5.60648	4.37103	85.1232	8.80008	0.905913	23.6975	55	8	5.201	47.8562	27.7009	31.3626	4.94966	6.20253	83.3829	8.5848	0.878022	19.67	52.5	5.5	6	6.057	46.1289	9.66	27.7591	26.5818	4.6743	6.17421	84.3984	8.97344	0.870146	26.81	118.2	27.5	5.35	43.81	10.2	27.3839	30.2226	5.31259	5.0452	84.7059	8.35731
N100	166.833	65.25	5.3445	45.0335	28.84	30.9329	5.28243	4.2449	83.9062	9.08934	0.900056	24.2375	55.5	7.3	5.585	49.9731	26.3273	26.2942	5.31389	5.27936	82.0421	11.5132	0.891057	18.925	62.5	6.5	6.5	5.40375	45.3912	9.82	28.6501	30.1247	4.20116	4.81363	85.1383	9.44117	0.869646	25.245	121	28.5	5.8	41.95	11	29.7842	35.3997	4.90995	3.50258	85.5088	6.67085
N101	138.833	35.4167	5.4755	44.6762	27.4058	29.8009	5.59344	4.04569	84.4199	7.43574	0.908477	25.02	49.5	3.5	6.011	48.8937	25.7976	28.804	5.1795	7.17471	84.5753	8.33385	0.875732	NA	58.5	5.5	6.5	5.617	47.4181	8.865	28.1302	28.3949	4.19107	6.76803	83.6876	11.0304	0.855112	28.015	109.9	26.5	5.55	44.75	10.6	28.4755	32.075	5.40033	4.46763	85.0822	8.37124
N102	150.238	44.375	5.607	44.5861	27.7007	28.2029	5.52002	4.52872	85.3642	7.95695	0.902679	25.5375	60	8.3	6.105	49.7789	26.457	23.5883	4.79942	5.4333	84.3772	11.6025	0.876399	20.945	63.5	6.5	7.5	5.7365	46.0329	9.795	29.6318	29.5502	4.19595	6.26399	84.5924	9.66241	0.859213	28.235	103.5	29.1667	4.85	41.495	9.8	32.3249	33.0663	3.94333	4.2616	86.1711	7.8213
N103	145.371	28.0476	5.2975	47.5602	28.7717	29.8312	5.24976	4.82323	85.7316	7.60747	0.89479	26.82	49.9	5.4	6.191	52.1241	26.2834	23.8517	5.3464	6.3428	84.1184	7.98576	0.883415	21.33	60.5	7	6	5.7955	47.6964	9.83	29.0292	30.682	4.66168	5.88947	84.3808	9.27966	0.87354	28.215	105.2	26.25	4.8	42.66	10	30.0982	31.6031	4.3242	4.28468	84.8038	9.17083
N104	136.25	33.95	5.663	44.8441	28.7324	28.4798	5.11562	4.79317	84.7671	7.42356	0.89119	27.08	50.9	9.5	6.39	51.1581	26.8922	27.5897	5.46639	6.43921	84.4541	9.34617	0.887247	21.46	58	6	5.5	5.281	51.2327	10.19	28.6908	29.978	4.41775	7.02094	83.8875	12.1928	0.859498	29.875	128.7	23.0833	4.95	46.16	10	28.183	29.62	5.36462	4.59218	84.2635	11.0205
N105	146.417	41.3214	5.7425	45.6521	28.0612	27.5679	5.7591	6.31769	84.7166	9.59985	0.895774	24.53	58.5	6	5.053	41.6782	27.1017	28.8138	5.02997	6.33431	83.6705	8.76606	0.877956	20.865	53.5	6.5	5.5	5.772	44.688	10.065	29.6894	30.1302	4.28337	6.33359	84.8859	9.19569	0.861086	27.89	127.2	23.6667	5.7	40.59	10.8	29.9078	32.9268	4.84817	4.60308	85.0484	7.76948
N106	148.2	31.5	6.1	45.6	27.8475	27.2861	4.9823	3.25512	84.1397	8.68978	0.898142	25.5	59.2	7	6.35	34.59	27.65	26.9	5.19	7.5	83.5	7.5	0.87	NA	66	6	7	6.28	46.067	10.64	28.89	29.62	4.28	6.47	86.13	7.95	0.859	27.1	127.7	26.42	6.5	43.845	11.2	29.27	31.56	5.077	5.251	86.14	7.128
N107	154.667	36.7273	5.67475	44.6928	27.8442	29.176	5.97386	5.28974	84.195	7.57045	0.908772	22.67	NA	NA	NA	NA	NA	NA	NA	NA	NA	NA	NA	NA	55	5.5	5	5.1695	45.0834	9.42	28.5158	29.5735	3.86916	7.74509	83.9186	11.6388	0.841049	26.445	125.6	23.75	6.6	44.7	10.8	31.3195	31.9921	5.10032	5.03953	85.1331	8.70758
N108	129.071	40.875	5.62125	44.2744	28.6221	28.0275	5.31075	3.91443	85.8561	7.10592	0.901813	25.94	46.4	5.2	6.171	47.1074	25.9036	26.1817	5.83812	8.70673	83.0143	11.9801	0.879888	22.76	51	5.5	4.5	5.68375	46.0642	10.18	27.3771	27.1303	4.70892	9.2878	84.6126	10.6378	0.849605	29.02	121.6	24.6667	5.9	43.065	10.6	30.4594	33.2173	5.48428	7.06938	85.5352	7.82801
N110	151.345	41.0333	5.42275	41.1659	29.7281	26.7237	4.97932	4.49386	84.558	8.41151	0.889237	23.94	NA	NA	NA	NA	NA	NA	NA	NA	NA	NA	NA	NA	70	6	7.5	5.94825	44.1134	9.895	28.9287	29.0315	3.91774	5.81098	85.2672	10.4467	0.855418	27.6475	112.6	19.0417	5.25	43.36	9.6	29.1321	32.6297	4.4797	4.90675	83.9302	9.11472
N111	130.292	28.1548	5.71	43.357	29.1664	27.8748	4.992	4.02092	85.0617	9.86731	0.893309	24.16	50.9	5.1	6.012	46.8896	25.1215	28.6821	6.02782	7.38265	83.227	12.0061	0.894732	18.65	57.5	6	5.5	5.7695	46.0789	9.39	27.0934	29.1865	4.55832	7.38225	84.318	10.5626	0.860054	26.2925	111.2	26.4167	5.05	43.355	9.4	28.9384	33.7362	5.2079	5.59842	84.5289	9.08546
N112	NA	NA	NA	NA	NA	NA	NA	NA	NA	NA	NA	NA	NA	NA	NA	NA	NA	NA	NA	NA	NA	NA	NA	NA	59.5	6	7.5	5.19675	46.4344	10.08	26.916	28.5548	4.30852	6.483	83.3336	10.9657	0.859995	26.5	113.7	36.4167	5.4	43.635	11	28.3603	33.4345	5.35364	5.40529	83.423	9.59294
N113	138.25	39.4167	5.6085	44.2394	29.5658	22.5985	5.043	6.58657	83.6713	8.35075	0.874519	24.07	45.9	4.3	5.843	47.3216	28.7417	29.0764	4.95797	8.15835	83.3082	10.2563	0.86367	22.365	53	5.5	5.5	4.5705	45.016	10.305	28.4678	28.5535	4.26395	7.83255	84.452	9.75983	0.849552	26.07	111.1	29	5.5	43.61	10.4	29.2627	31.5683	4.80785	5.30772	84.4192	10.1318
N114	163.333	37.3	6.2	43.3306	NA	NA	NA	NA	NA	NA	NA	NA	52.3	8.1	6.624	46.0296	25.2481	25.2073	4.85291	6.97846	81.8087	14.9652	0.867662	20.455	48	5.5	4.5	3.94075	47.5533	9.53	29.154	29.4952	4.4419	7.70273	82.5056	11.6784	0.855147	27.6125	118.9	32.5833	5.3	45.585	9.4	30.1266	31.9429	4.66865	3.46071	84.5684	10.0335
N115	145.833	36.8333	4.4375	40.7549	26.7451	28.6007	5.69087	3.74768	83.2597	9.63998	0.912395	27.351	53.9	9.9	5.913	47.6746	26.4272	27.4505	5.5276	6.71405	82.3872	11.6894	0.886759	19.98	46	5.5	5.5	5.74475	42.3967	11.105	28.2573	31.6107	4.37811	7.05278	85.0647	8.58423	0.859005	25.74	116.3	37.4167	5.5	41.455	10.6	30.0842	32.6971	4.60564	5.18022	85.1036	8.3292
N116	136.405	35.5556	5.909	42.265	28.0378	25.8028	5.66858	3.78265	84.543	9.04765	0.910438	25.6825	43.7	5.2	5.818	48.6765	28.4721	26.7066	5.29372	6.81545	84.1235	9.59025	0.880086	21.085	57.5	6	6.5	5.8505	44.4669	9.56	29.2482	30.548	4.64835	6.32764	84.8403	9.52337	0.870121	27	131.9	31.1667	5.65	42.75	9.8	31.2181	32.0215	5.01066	5.30932	85.8813	9.25197
N117	137.333	42.2	5.72	42.4126	29.7475	28.8316	4.45871	4.96184	84.1978	8.84392	0.874296	27.26	49.8	6	6.097	47.2691	26.4966	25.6423	5.29048	8.39796	84.0263	10.8605	0.868568	19.82	53.5	6	5.5	6.082	45.1861	10.225	27.7372	29.2506	5.10836	7.1989	84.3024	10.6466	0.874643	26.71	113.7	25.05	5.8	41.77	10.6	30.157	31.5316	5.06295	6.77365	84.6208	8.23405
N118	156.381	34.75	5.62025	42.7854	29.1716	28.6764	5.42749	4.46063	84.9638	7.75004	0.901115	23.89	46.3	7.1	6.146	47.9987	27.2838	28.1567	5.85491	7.53647	82.9499	10.3379	0.889262	22.48	57	6.5	4.5	5.48	44.5455	10.2	28.4185	30.5974	4.30986	7.34534	84.9799	9.75475	0.854901	26.85	116.4	34.1667	5.6	43.23	10	29.0769	30.2671	4.98821	4.63749	84.9042	9.41448
N119	153.938	30	5.96925	46.9361	28.9186	28.172	5.44188	4.19231	84.6626	7.68342	0.903113	24	54.5	7.4	5.973	50.36	26.2046	25.4234	5.73041	7.71185	84.7533	8.94852	0.883865	19.37	63.5	6.5	7	6.01075	47.9902	10.325	27.3412	26.0089	4.29435	7.69932	83.7101	11.8631	0.850142	27.25	114.1	30.5417	5.4	45.34	8.8	28.5758	28.7687	5.33994	5.61434	84.1265	9.70719
N120	145.6	39.3333	6.0685	42.2839	28.1066	27.088	5.51172	5.59337	83.7129	10.0716	0.894622	25.25	55.7	6.8	6.068	47.9895	25.7727	28.3327	5.78745	7.63541	82.3309	11.3357	0.887021	22.03	57	6	5	5.72425	39.1096	10.235	26.6956	29.9778	4.99138	7.35283	83.3164	13.1454	0.871054	27.21	114.4	27.1667	5.6	40.815	9.4	28.7879	32.7342	5.03033	5.38524	83.8075	9.96295
N121	130.5	34	4.5105	42.6006	28.1669	25.3223	5.59905	3.95814	83.3859	8.9715	0.907339	26.04	65.2	10.7	4.627	46.0341	27.5512	26.6928	4.70201	5.81381	83.3024	11.0926	0.872735	21.425	56	6	5.5	4.85825	44.5224	9.78	30.5269	30.0741	4.25641	6.1136	85.648	9.28274	0.861938	27.1875	129.9	35.6667	4.2	42.14	8.8	31.4768	32.1659	4.58708	3.96003	86.6246	8.40901
N122	140.048	33.15	5.18575	41.4917	28.8385	30.5716	4.8155	3.48968	86.6222	6.21163	0.893864	27.165	43.5	6.1	5.315	45.0423	28.1413	29.2645	5.22695	6.36152	82.7555	11.0979	0.882719	26.545	69.5	6	6.5	6.189	44.9963	9.92	28.7814	26.3782	4.84649	5.57547	85.1678	9.89898	0.878376	28.9025	115.7	19.4167	5.2	40.375	11.6	30.2992	30.8918	4.77592	3.54151	85.421	8.55711
N123	138.7	53.4286	5.329	44.5915	28.2984	24.4271	4.52069	8.60191	82.6377	12.4484	0.848682	25.225	NA	NA	NA	NA	NA	NA	NA	NA	NA	NA	NA	NA	49.5	6.5	5.5	4.75625	45.9292	9.725	28.3731	26.7087	4.53324	7.15735	83.8729	10.7785	0.859969	25.8225	116.2	29.1667	5.4	44.565	9.6	30.0909	31.1356	5.23314	5.88109	84.656	9.77586
N124	160.333	53.2083	5.81725	43.4545	27.2649	26.9974	5.78568	4.80103	83.7527	9.88811	0.906702	23.1625	54.3	8.7	6.889	39.2655	26.7579	27.806	4.39403	6.37617	82.6766	11.8541	0.861869	17.205	68	6.5	6	5.17475	42.585	11.645	28.7248	30.2522	3.29404	6.24694	84.9276	10.4584	0.837836	26.68	117.2	26.5667	4.95	42.82	12.2	28.6633	34.3526	4.71946	6.64845	85.6044	8.8454
N125	149.5	29.1071	6.01225	45.4452	27.7785	27.2504	5.81451	4.7224	84.2234	9.95563	0.90805	23.1925	52.7	6.3	4.276	35.5239	25.3152	27.6379	5.44363	6.66233	81.7622	13.8558	0.885169	19.24	55	5.5	5	5.25975	45.6879	8.26	25.888	27.7388	4.72407	7.43259	83.5843	12.8276	0.863102	25.985	111.7	22.5	5.2	42.945	10.6	27.9681	33.1979	5.43386	4.60898	84.7357	7.92597
N126	166	46.625	5.5195	43.6181	27.3921	30.3354	6.08742	4.97305	82.4545	9.65795	0.9142	25.545	52	7.5	6	47.1167	27.2059	26.7383	5.34079	6.47802	84.2134	8.55027	0.883578	20.87	54.5	6.5	4	5.77725	44.9756	10.07	29.5443	27.1769	4.43927	6.34943	86.338	8.80209	0.863502	27.4	124	25.5833	5.4	42.985	11.2	30.8374	32.1651	4.68872	4.84651	86.2898	8.38908
N127	126.857	41.7857	5.50825	40.6619	26.2855	26.9952	5.85512	4.14157	84.1197	9.69717	0.912955	26.43	56.1	7.8	6.424	45.0431	28.8811	26.8933	5.12547	7.0912	84.2559	10.0334	0.874187	20.3	67	6.5	6.5	5.6995	44.1644	10.155	28.8781	27.591	3.77286	7.3799	84.1111	11.771	0.840424	26.5025	113.1	19.25	5.5	42.03	9.8	30.8356	30.1175	4.8513	4.38179	85.8768	8.71743
N128	156	NA	6.388	44.1218	28.4351	26.919	5.23942	4.16931	83.8825	8.70925	0.897855	25.255	49.9	7.3	6.837	40.4109	24.7453	24.5275	5.99498	6.14553	83.7647	10.4387	0.900743	20.59	51	6	5.5	5.794	45.2704	9.925	27.3022	27.6959	4.98459	6.95126	84.3483	11.4471	0.872718	27.2925	116.6	22.5833	5.75	44.985	10.2	27.3017	30.4789	5.27784	4.38867	84.3365	9.7398
N129	147.775	34.375	5.5445	44.6298	28.9122	32.5556	5.92417	5.12907	85.6174	8.17766	0.910105	25.385	53.1	4.7	5.26	48.308	26.8194	26.9992	5.29265	7.36095	83.1058	10.9928	0.876399	18.845	63	5.5	7	5.67625	47.849	9.84	29.336	31.5929	4.73742	6.32854	86.2783	9.64352	0.872705	26.825	122.1	17.4167	5.35	43.89	10	30.9832	33.7983	5.02765	5.16076	85.6584	8.76345
N130	132.5	34.3929	4.9205	45.9201	27.5803	27.9013	5.23582	5.45465	84.8124	10.3481	0.889261	26.545	41.4	4.8	7.204	44.1005	24.9445	23.7593	5.9092	5.22292	81.504	12.798	0.904745	21.165	52	6	7	5.81475	45.6767	10.98	28.2028	29.1345	4.57066	7.29695	84.9285	10.7394	0.860923	27.745	112.3	19.5833	5.2	44.315	9.4	32.2414	32.1115	4.42456	4.02574	85.9847	8.52905
N131	137.208	37	5.132	47.0791	27.4074	24.6872	5.32649	3.0526	83.7511	7.68732	0.906772	25.165	59	7.5	7.268	45.4183	25.3853	27.735	5.89716	8.18462	83.1306	8.89013	0.885603	18.58	52.5	6	6	4.98	43.1859	11.075	29.5471	30.5093	4.22888	8.50626	85.4643	9.59271	0.84485	28.4275	113.9	26.4167	5.35	46.485	10.6	27.7603	30.5652	5.49026	5.56976	83.366	8.50246
N132	137.438	26.6429	4.9035	43.9919	26.3824	27.7506	5.92278	5.09374	83.6151	9.22702	0.908299	23.2775	43.9	5.5	6.479	44.6056	25.7207	25.0939	5.40624	8.13696	83.4936	10.4109	0.872942	21.86	69	7	7	5.4525	44.1936	10.49	28.6847	28.5874	4.45252	7.78237	85.2241	8.71674	0.85447	26.7925	102.2	32.25	5.1	42.945	10.2	28.4593	30.3057	4.87772	5.60549	84.5883	8.69867
N133	141.598	35.1667	5.82725	46.5766	27.6926	26.1852	5.20978	5.25156	84.6187	8.61561	0.88932	26.38	58.8	8.6	6.721	41.5414	25.3454	25.0067	5.35741	7.41028	83.6244	11.4089	0.876768	22.31	52	6	4.5	5.3925	44.569	9.99	27.9946	26.6812	4.38258	6.01446	85.2608	8.79481	0.864249	27.19	101.6	33.5	5.25	45.83	9.8	30.2839	31.1642	4.63807	5.60683	85.0312	10.0199
N134	132.625	38.2738	5.807	45.8285	28.679	25.7004	5.64866	4.08402	84.9893	8.19735	0.907823	24.9775	56.3	10.2	6.424	40.1152	26.0054	24.9764	5.7294	6.36455	83.6903	10.2621	0.892999	20.11	54	6	8	6.06225	47.4387	9.73	27.2802	29.6252	5.10443	8.16463	82.8935	11.2179	0.868003	27.075	116.9	30	5.55	44.82	10.2	30.5378	31.1197	5.01088	5.07629	83.6438	10.0432
N135	148.583	39.625	4.88775	45.8618	27.7275	26.0847	5.63968	5.46876	84.0551	9.44075	0.898157	25.1825	62.3	10	6.444	40.3321	26.9262	26.3438	5.49718	6.723	83.558	11.0505	0.885487	19.99	54.5	6	6.5	5.2145	47.4546	10.115	28.4353	27.3827	4.60122	7.63332	84.5076	9.62887	0.858591	28.915	133.1	24.125	5.1	43.81	10	28.8904	33.0771	5.11334	5.50585	85.2594	7.50212
N136	122.964	39.775	5.50375	45.6329	28.2896	26.7994	5.42984	5.78714	83.9398	9.2948	0.891178	28.8075	40.4	7.5	6.242	44.8094	25.6818	23.2575	5.73363	7.59941	84.0414	12.6359	0.883795	19.89	62.5	6	7.5	5.77375	44.5895	10.255	28.0851	27.3282	4.49649	7.49906	84.5855	9.26735	0.856969	26.8225	114	32.6333	5.85	43.22	10.2	29.3095	30.5405	4.95806	4.40855	84.5858	9.78031
N137	132.938	56.1875	4.355	45.5645	26.7429	24.7862	5.6647	4.85035	82.8803	11.31	0.902508	23.15	NA	NA	NA	NA	NA	NA	NA	NA	NA	NA	NA	NA	52.5	6	5.5	6.523	44.7127	11.21	27.6641	28.1822	4.86523	7.16298	84.0733	11.199	0.868569	27.1	116.5	23.5	5.05	45.115	10.6	29.0335	31.3055	5.53902	4.49329	84.2007	8.08517
N138	126.556	37.6667	5.4965	42.9634	27.2968	24.8636	5.58973	3.78744	83.8558	9.81173	0.908106	24.605	50	7.7	6.519	46.6636	27.0746	25.2787	5.25603	7.04672	83.2611	8.68032	0.876958	19.28	56	6	5.5	5.40275	44.6201	10.53	29.2404	28.1319	4.56445	5.58439	84.8445	9.43129	0.872237	27.105	116.4	23	5.85	42.22	10	29.7078	33.3905	4.7957	5.76859	84.9377	8.9454
N139	148.571	NA	4.6745	43.0099	29.6597	26.6228	5.44227	3.89244	84.1806	9.36937	0.904553	23.87	44.3	7.7	5.331	44.4945	25.6848	27.5915	5.55516	7.92187	83.0988	11.637	0.879103	20.595	55.5	6	5.5	5.6595	48.114	9.265	27.5938	29.7443	3.9894	8.50062	84.1866	12.499	0.838782	26.5325	119.5	21.1	5.5	40.945	11.4	29.1816	33.1674	5.11128	6.00019	85.6113	8.05379
N140	144.4	NA	4.998	45.2781	28.365	28.9059	4.74935	4.50037	82.416	8.50808	0.884552	25.365	47.3	6.5	5.874	41.7773	26.1345	26.9295	5.49206	7.61005	83.8775	12.0567	0.879458	20.35	59.5	6	7	5.72475	44.2831	11.405	28.5469	28.078	4.92091	7.58678	86.2828	9.94934	0.86693	27.7	121.8	24.8667	5.5	42.99	10.4	29.1178	29.4696	4.75868	4.88775	85.4599	10.3971
N141	148.75	NA	5.57	46.1939	28.044	30.6822	5.64607	4.33023	85.0202	7.20256	0.908144	24.465	50	10.1	5.539	43.6541	26.3537	26.939	5.26043	8.00224	82.1726	13.0462	0.871145	19.215	53.5	6	4.5	5.12575	45.88	10.125	28.3315	28.3976	4.58693	7.90769	85.4764	8.63825	0.856768	27.2575	107.3	28.125	5.65	45.385	11.2	29.0866	29.1602	5.16876	4.66798	85.1464	8.84592
N142	149.375	38	6.045	46.038	27.4783	27.8934	5.10395	6.32191	82.9876	9.9794	0.880052	23.525	51.2	5.6	7.482	40.3234	26.8099	28.2496	5.44007	7.96629	84.6465	7.85565	0.876296	20.805	53.5	6	6	5.29625	44.7018	11.25	27.8522	28.0672	4.68737	6.43385	84.415	8.77255	0.869284	27.675	130.6	19.5667	5.75	45.32	10.2	30.2104	32.6484	5.025	6.03389	86.2328	7.28138
N143	136.306	30.55	5.5505	44.5636	28.2163	28.1022	5.45356	6.32903	83.7957	9.16525	0.888537	26.095	56.8	7.5	6.291	44.7624	27.1098	28.3353	5.18384	7.08001	84.9724	9.93699	0.876293	20.515	56	6.5	5.5	6.09175	45.8571	10.02	28.0579	27.6746	4.50809	5.48548	84.6444	9.72926	0.87137	27.4525	126.5	22.75	5.7	42.92	10.6	28.7202	32.589	4.91409	5.56888	85.2727	8.6459
N144	137.5	36.3333	5.5	43.8636	NA	NA	NA	NA	NA	NA	NA	24.625	48.3	6.6	6.39	43.1299	24.8828	27.4197	5.90312	8.0457	82.152	12.9964	0.886576	20.095	60	6	6	6.06525	48.4256	9.915	27.7747	30.6576	4.80299	8.11467	84.8411	9.27983	0.861501	26.045	120.5	20.4167	5.5	43.87	10.2	27.0557	32.691	5.61522	7.3595	84.4715	8.83113
N145	155.5	41.8889	5.802	42.5371	27.0548	32.0328	5.85865	4.94496	85.5795	8.14524	0.909581	28.225	50.5	7.7	6.13	42.5122	26.1591	24.9515	5.51135	5.23083	84.1153	10.9305	0.895589	21.06	52.5	6	5.5	5.35175	46.2367	10.245	27.2626	30.3093	4.49371	7.26001	85.5997	8.94882	0.859813	26.7125	118.1	26.4833	5	43.875	10.2	28.9994	29.7922	4.76599	3.75834	84.1379	9.85386
N146	141.769	28.5606	5.056	43.839	27.1485	26.4141	5.49592	4.99768	84.7482	9.44273	0.898092	25.0025	54.7	6.4	6.802	39.8103	25.8682	26.0784	5.91918	6.91736	83.1086	12.1785	0.89422	20.105	55	6.5	4.5	3.924	45.1287	9.46	26.3113	28.7917	3.57627	7.91721	84.4694	12.3077	0.83245	26.5475	123.6	22.5833	5.45	42.83	9.8	29.0532	32.7083	4.83494	6.21127	85.0263	9.21324
N147	148.375	29	5.4095	44.8193	27.0986	31.7071	6.28423	3.98172	84.0557	9.00996	0.926411	25.075	56.5	6.5	6.531	41.4686	27.1803	25.7761	5.35468	6.96962	83.9629	8.67839	0.88009	21.435	67.5	7	5.5	5.76375	43.0493	10.38	30.9584	28.2013	3.99195	6.66194	85.768	10.371	0.850956	27.295	108.9	28.5	5.4	44.665	11.2	29.4074	30.5404	5.11678	5.02583	83.9946	7.97918
N148	NA	NA	NA	NA	NA	NA	NA	NA	NA	NA	NA	NA	NA	NA	NA	NA	NA	NA	NA	NA	NA	NA	NA	NA	54.5	6	5.5	5.296	45.3762	9.485	26.5949	27.8212	4.81328	7.10227	82.0908	13.0413	0.867584	27.8925	117.9	20.0833	6.05	43.455	12	28.4276	33.3957	5.51221	6.57701	86.0474	7.83198
N149	NA	NA	NA	NA	NA	NA	NA	NA	NA	NA	NA	NA	NA	NA	NA	NA	NA	NA	NA	NA	NA	NA	NA	NA	57	6.5	6	5.43925	42.0108	11.62	26.9136	28.2491	4.5155	6.56368	84.6732	11.3926	0.864307	28.5125	115.5	28.5833	5.4	42.51	11	29.0426	33.9992	5.07503	4.23133	86.1475	7.66571
N150	NA	NA	NA	NA	NA	NA	NA	NA	NA	NA	NA	NA	NA	NA	NA	NA	NA	NA	NA	NA	NA	NA	NA	NA	63	6	6.5	5.26025	43.652	10.03	26.2577	27.6792	4.05266	6.32226	84.4697	11.1385	0.854561	27.12	132.2	24	4.65	44.19	10	28.1068	26.7126	4.27382	4.8929	82.6418	11.9726
N152	156.571	33.25	5.80325	47.3497	28.068	28.6851	5.28726	4.8646	84.9573	6.6772	0.894928	25.1925	52.9	6.2	6.231	43.9255	27.6968	26.5964	5.01808	5.73685	83.3916	9.63569	0.880864	22.075	52.5	5.5	5	6.1	46.9716	11.095	27.8787	29.4586	4.77086	5.63756	83.9411	11.2945	0.877412	26.695	106	29.9167	5.45	42.76	9.4	29.3149	30.5167	4.21204	4.58254	84.9809	11.1646
N153	NA	NA	NA	NA	27.019	27.5935	5.5375	5.07445	83.2201	8.8696	0.899059	NA	NA	NA	NA	NA	NA	NA	NA	NA	NA	NA	NA	NA	49.5	5.5	4.5	6.1695	45.8293	10.095	28.5283	27.3279	4.81731	5.42673	85.7115	8.67199	0.879103	28.725	117.3	33.5	4.75	45.775	8.6	28.3364	30.0618	4.09518	4.69845	85.3333	8.86086
N154	160.417	48.85	5.16825	45.366	NA	NA	NA	NA	NA	NA	NA	23.7275	NA	NA	NA	NA	NA	NA	NA	NA	NA	NA	NA	NA	52	6.5	5.5	4.464	45.3616	10.32	28.4853	29.191	4.16026	5.00725	84.5378	9.35667	0.866922	27.21	114.8	27.5833	5.75	42.615	10.8	NA	NA	NA	NA	NA	NA
N155	NA	NA	NA	NA	28.1917	28.2001	5.50886	5.2145	85.342	7.26657	0.89765	NA	NA	NA	NA	NA	NA	NA	NA	NA	NA	NA	NA	NA	57.5	6.5	6	4.65175	44.7999	10.875	27.2574	29.8743	5.7067	9.85339	84.1163	9.83865	0.870939	27.89	119.2	24.0833	6.05	41.625	10.4	29.3008	33.3699	4.953	5.77425	84.6319	8.76538
N156	150.5	33.2	5.48325	40.6321	NA	NA	NA	NA	NA	NA	NA	31.6125	45.8	6	6.544	43.6583	25.6456	27.2779	5.25522	6.77627	83.1731	14.394	0.879672	NA	57.5	6	6.5	5.04575	43.4841	10.21	28.6646	30.2849	3.91559	6.13573	85.1252	10.3489	0.853638	26.09	120.2	25.7167	5.5	39.695	10.4	30.0395	31.6932	4.54146	3.96815	85.8609	7.89423
N157	NA	NA	NA	NA	26.7922	27.1983	6.00468	5.34214	82.7295	9.13087	0.908322	NA	53.6	8.4	6.514	44.3046	27.0429	26.4261	5.04105	6.18656	85.4218	9.04042	0.878225	23.615	52.5	6	4.5	5.11425	40.782	10.175	28.9638	30.493	3.55539	5.83613	85.3417	10.3554	0.847102	30.06	116.7	31.4167	6.15	39.28	10.6	31.6612	31.6649	4.44276	3.74606	87.1413	8.50728
N158	135.983	29.3333	5.044	47.7895	27.7267	27.0025	5.76806	4.56899	83.4585	10.0679	0.907888	25.845	NA	NA	NA	NA	NA	NA	NA	NA	NA	NA	NA	NA	52.5	6	4	5.4245	42.3323	10.38	28.4837	30.7292	3.96003	6.57507	84.7252	9.24669	0.85185	28.49	118.1	28.9167	5.65	39.975	10	30.8647	32.0209	4.53675	4.38453	87.2469	7.75855
N159	147.167	45.75	5.75575	40.6604	29.1876	28.6563	4.96137	3.57497	83.9489	8.61829	0.895992	31.175	51.4	5.9	7.17	41.7852	26.7406	34.0086	4.96278	6.35932	84.0383	8.73951	0.878385	NA	51	6	6	5.65875	40.3014	9.715	28.4501	29.6758	3.38637	6.25124	85.2031	9.61998	0.839795	31.947	123.3	34.5417	6.05	39.385	10.6	28.2785	27.7529	4.64589	3.58589	84.336	8.11832
N160	143.917	40.3571	6.3555	41.75	29.6458	31.9375	4.97466	4.12787	85.7097	6.54639	0.893854	30.545	53.1	5.5	5.786	44.9879	26.1216	26.9412	4.85376	5.16051	83.656	11.6666	0.881042	28.08	55	6	5.5	5.7385	38.7913	11.435	27.7031	27.6995	4.25896	5.28386	85.3185	9.97342	0.86676	31.945	105.9	25.4167	5.85	39.75	11.6	27.6251	31.3425	5.01997	2.74832	83.6538	8.91571
N161	145.125	39.8333	5.33558	40.2843	28.7125	27.6116	5.09852	3.68259	85.0563	8.84868	0.89812	31.7475	47.9	4.5	5.441	40.7462	25.9059	23.4747	4.31051	5.77631	82.8836	10.0252	0.862158	26.975	53	6	5	4.931	40.4537	10.01	27.4031	29.5969	3.70654	5.50445	84.8569	11.4644	0.85268	31.3375	117.3	24.9167	6.05	40.07	10.6	27.9011	30.456	4.85172	3.4886	84.266	9.23912
N162	145.2	35	5.7235	44.344	27.1657	28.0144	5.22281	3.61092	84.1904	8.90868	0.901789	24.675	46.9	5	5.254	42.1203	26.1231	27.3375	5.05187	8.90554	84.072	11.6431	0.860008	19.72	49	6.5	5.5	5.9015	40.0601	11.615	27.1046	29.1546	4.45447	5.19714	83.0752	11.3002	0.872697	31.33	107.9	22.0833	5.35	42.94	10.4	29.7017	32.0713	5.13259	5.8652	84.3329	9.27572
N163	151	46.8333	6.07425	44.1722	29.9047	26.7081	5.45174	4.48955	85.6669	7.54898	0.900674	24.3925	45.4	4.5	6.403	43.9638	26.0575	24.5276	4.97854	6.79127	82.4526	13.9709	0.871705	19.43	57.5	5.5	5	3.90175	45.0577	10.225	28.0846	27.0512	4.43776	6.91853	84.1734	10.6058	0.859463	28.3825	122.9	24.375	6.05	42.29	10.4	30.1925	31.1114	4.44093	5.39251	85.1888	8.9611
N164	NA	NA	NA	NA	NA	NA	NA	NA	NA	NA	NA	NA	NA	NA	NA	NA	NA	NA	NA	NA	NA	NA	NA	NA	64	7	6	5.9575	45.5863	10.05	29.4662	34.2648	4.31701	7.82128	84.4226	9.9923	0.85331	27.7625	121	20.3333	5.8	43.93	10.2	29.1088	31.8531	5.0199	4.71794	84.7458	9.06055
N165	NA	NA	NA	NA	NA	NA	NA	NA	NA	NA	NA	NA	NA	NA	NA	NA	NA	NA	NA	NA	NA	NA	NA	NA	57	6	5	4.5325	45.3892	9.91	26.2614	25.7453	3.87724	6.59979	81.8954	13.9334	0.847585	26.2275	107	20.3333	6	45.705	10.4	30.5583	31.6334	4.90132	5.80524	85.0811	8.56116
N166	NA	NA	NA	NA	NA	NA	NA	NA	NA	NA	NA	NA	NA	NA	NA	NA	NA	NA	NA	NA	NA	NA	NA	NA	57	6	4.5	5.3	46.1038	10.21	26.5994	31.685	5.18577	8.15331	84.9745	8.34717	0.870912	28	141.2	29	5.7	45.3	10.6	27.9181	30.974	5.56727	5.53502	84.4926	9.52392
N167	139.491	42.5714	5.8275	45.5871	28.477	29.4965	5.65343	4.52029	84.3053	10.1582	0.906505	25.86	42.2	4.6	6.119	41.9676	25.0597	27.6341	5.5788	7.3838	82.4341	11.0717	0.883426	19.215	51.5	6.5	5	4.463	46.7192	9.415	26.0526	28.4097	3.53656	7.75186	83.3003	11.0089	0.832477	25.91	139.3	24.25	5.45	44.775	10	28.3757	32.6945	5.55458	5.69762	83.5056	8.46943
N168	134.857	38.625	4.865	43.582	26.5724	23.5036	4.80948	3.86488	83.0641	11.1081	0.888146	24.805	44.4	5	5.377	47.4242	26.9696	24.4391	5.15513	8.18556	83.773	8.14058	0.866257	19.72	57.5	8.5	5	5.05575	40.8428	9.295	28.1109	27.8949	3.38694	6.48631	82.5856	12.3421	0.837429	30.745	116.6	27.6667	5.55	43.9	2	31.5318	29.6913	4.679	5.83273	84.5086	9.13032
N169	145.125	39.8333	5.521	43.4046	28.9782	27.0006	5.46063	5.46448	82.6345	10.2229	0.894246	25.435	49.4	6.4	5.278	49.7916	27.1787	26.7638	5.3279	8.25809	84.1675	9.79079	0.870924	20.335	58	6.5	6.5	4.67825	44.7805	9.95	29.6198	28.0258	4.09356	6.28149	85.1478	9.62504	0.855978	27.9675	121.6	21.0833	5.9	43.77	10.6	30.8172	32.0309	5.36255	6.27266	85.9029	8.20773
N170	NA	NA	NA	NA	NA	NA	NA	NA	NA	NA	NA	NA	NA	NA	NA	NA	NA	NA	NA	NA	NA	NA	NA	NA	59	6.5	5.5	4.01075	44.6303	8.895	28.595	27.969	4.07293	8.70932	84.0249	11.0271	0.838606	26.08	109.7	20.0833	5.65	44.185	10.4	29.9343	30.908	5.18445	5.03535	84.5295	8.85636
N171	140.778	31.725	5.28908	48.6673	29.258	27.7457	5.35683	6.04785	84.6455	9.03584	0.888002	24.59	49.2	5.6	5.854	48.1551	27.6821	24.6753	5.17968	8.29617	84.099	9.95444	0.866184	20.72	57.5	5.5	6	5.35625	47.8828	9.99	27.8096	27.1163	4.95885	6.08434	84.3823	9.9897	0.877869	26.15	104.4	20.2917	5.35	42.905	10.4	28.5768	30.3392	5.04523	6.47234	82.98	9.43152
N172	NA	NA	NA	NA	NA	NA	NA	NA	NA	NA	NA	NA	50.5	8.6	4.999	49.79	25.9019	25.7301	5.36511	10.1552	83.0452	9.57183	0.858214	20.22	64.5	6.5	6.5	5.86275	46.6589	10.085	28.2428	27.7788	4.7242	7.31827	84.9247	9.51653	0.863915	26.9925	121	41.75	5.8	45.005	10.8	28.7025	32.0315	5.21456	8.26214	84.0522	8.48908
N173	166	NA	5.344	47.5299	29.0122	26.6266	5.46952	4.20172	83.9192	9.18159	0.903067	NA	48.9	6.8	6.601	50.4015	24.6961	24.261	5.71677	6.2121	83.2715	11.3181	0.893446	21.015	53.5	6.5	5	5.33025	42.4549	10.48	27.6435	25.7306	4.98216	7.34091	84.3569	8.82283	0.86913	29.0775	117.4	23.1667	6.05	48.325	10.4	28.2571	30.8439	5.23228	4.45665	84.148	11.9353
N174	131.167	28.4167	5.422	44.6422	26.8773	30.9147	6.24669	4.17475	82.9005	7.50646	0.923832	27.99	44.2	5.2	5.27	48.8994	25.6401	24.401	5.62329	8.38339	82.8534	12.0545	0.876178	21.335	58	6	6.5	5.46875	46.6055	9.34	27.9769	29.3458	5.29667	6.22329	85.183	9.6195	0.886003	26.4225	115.1	21.8833	5.55	44.375	10	29.0306	30.7321	5.40921	5.75637	83.8232	8.87286
N175	135.8	38.1667	6.129	43.0576	27.0679	26.4089	5.80524	5.52061	83.6559	10.0677	0.901933	25.185	50.7	7	5.905	50.2964	25.3904	25.4323	5.60486	7.70309	82.9751	12.7157	0.880897	19.23	57.5	6	6	5.2725	45.9866	12.08	27.9111	29.6728	4.41373	8.80066	83.7587	12.9316	0.846922	30.825	118.9	23.75	5.15	43.67	10.6	28.9278	32.4152	5.15516	6.39152	85.0165	8.64446
N176	NA	NA	NA	NA	NA	NA	NA	NA	NA	NA	NA	NA	NA	NA	NA	NA	NA	NA	NA	NA	NA	NA	NA	NA	57.5	6.5	6	4.67625	44.3258	9.635	27.8185	29.2427	3.45263	7.1441	83.2428	11.946	0.835017	26.51	127.4	29.0833	5.75	42.35	10.6	29.2878	29.9512	5.06565	5.30914	84.4574	8.76419
N177	142.5	30.1667	4.991	45.562	28.7506	27.2492	5.52229	4.264	83.64	8.96254	0.904171	24.5975	NA	NA	NA	NA	NA	NA	NA	NA	NA	NA	NA	NA	69	6.5	7	5.20225	46.885	9.825	26.7491	32.0718	4.97666	9.02606	85.1366	8.17447	0.859965	28.98	119.7	13.6833	5.2	43.3	9.2	27.4681	31.3918	5.49347	6.40822	83.0129	8.92749
N180	133.733	28.6	5.4	43.3561	28.3627	26.6889	5.66154	5.37548	85.2693	7.78375	0.899586	25.42	45.3	7.3	5.729	46.7272	28.1475	29.0369	5.44578	9.53185	83.434	9.90351	0.865906	20.395	57.5	6.5	5	5.3865	43.7761	10.465	30.1617	28.0279	4.54747	9.04171	85.5107	8.38702	0.847789	25.72	122.8	17.5	5	42.52	9.6	29.8889	31.1312	4.89388	6.55019	84.9596	8.77421
N181	NA	NA	NA	NA	NA	NA	NA	NA	NA	NA	NA	NA	54.3	7.5	6.584	46.8104	28.2622	29.256	4.8458	6.33434	85.5552	9.62724	0.873695	21.17	59	6.5	6	5.10525	42.8187	10.86	29.1006	30.2302	4.58955	6.63442	85.4423	9.60568	0.866437	29.0925	125.6	21.4333	6.2	39.69	11.4	32.1057	31.5526	4.42624	3.84737	85.7637	9.0122
N182	141.167	33.3333	6.352	40.2629	30.908	30.1814	4.78501	4.3793	85.5916	8.87178	0.88679	27.285	44.6	4.1	6.018	45.8624	29.1239	30.5305	4.70823	6.22577	84.2987	9.94373	0.871671	21.705	64	6	8	5.4845	41.7841	10.845	30.231	28.898	3.55006	4.82892	84.5392	11.9452	0.853294	27.75	124.3	20.8167	6.15	37.67	12	32.7191	34.5914	4.1848	3.81972	86.9922	7.98339
R1	133	31.125	5.687	43.2622	28.0769	33.3554	6.00039	4.2684	84.3078	6.56025	0.918256	26.4575	43.9	7.3	5.987	45.365	26.7776	27.4728	5.81578	6.78732	84.9009	7.46668	0.893222	21.255	54	6	5	4.74225	41.638	9.33	29.562	28.2021	3.07219	6.47418	83.812	11.589	0.830038	26.545	118.2	33.1667	5.75	41.94	11	32.217	31.6456	4.76665	4.57433	86.1058	8.80919
R2	136.7	31.4286	5.2875	44.9267	28.777	29.4592	5.56765	4.19527	83.5679	8.38034	0.906672	23.805	47.2	7.7	5.622	46.7627	26.3997	26.8417	5.20792	5.95696	83.7169	10.4406	0.884028	19.21	63.5	6	7	6.164	43.3265	10.47	27.255	27.6409	4.638	5.11232	83.44	11.0319	0.877084	26.76	119.3	27.6667	6.1	43.94	11.2	29.48	32.8766	5.26711	4.71334	85.9439	7.88883
R3	148.333	31.6667	5.187	42.8475	26.974	24.5489	6.10036	4.02382	84.1731	8.25653	0.91867	23.775	31	3.1	4.638	47.1971	26.2947	25.4632	5.6762	5.49147	84.377	10.1054	0.897982	18.98	53	6.5	5	4.84275	44.3119	8.9925	28.2125	30.5005	4.24776	5.8442	84.3231	11.0846	0.863777	23.275	115.6	34.3333	5.15	41.485	10.8	30.0276	32.7013	5.23132	4.47482	85.9275	8.34893
R4	NA	NA	NA	NA	NA	NA	NA	NA	NA	NA	NA	NA	NA	NA	NA	NA	NA	NA	NA	NA	NA	NA	NA	NA	45.5	6	4	4.20075	44.3411	8.74	27.4079	26.7117	3.62602	6.42673	83.1199	13.2447	0.843122	24.73	111	27.3333	5.5	43.865	11.2	28.7721	30.8323	4.87759	5.59221	84.7161	9.24306
R5	151.429	36.2857	5.2845	44.4602	26.4189	28.1418	5.74901	4.95169	84.5357	8.93522	0.905251	24.7	42	5.5	5.619	52.4649	26.0666	24.7532	5.12814	7.58002	81.8094	12.0552	0.869942	18.645	51.5	6	5	6.13675	46.2883	9.97	27.9486	28.3444	4.25582	7.30792	82.6573	13.5895	0.852908	24.14	125.3	29.1667	5.55	43.545	10.6	30.291	28.8697	4.80087	5.1212	85.529	8.99746
R6	NA	37.5	4.95573	46.72	26.5793	29.1631	5.84972	5.29889	84.4113	9.25422	0.905703	22.93	41.3	5.6	5.652	48.3546	26.6703	28.4629	5.31705	8.82369	83.9307	8.03632	0.867465	19.43	51.5	5.5	5	5.33025	45.1962	9.995	27.5341	24.8914	3.74898	7.04038	82.5435	11.67	0.841069	26.275	121.9	23.4167	6.35	43.5	12	28.973	33.0273	5.364	6.91769	84.666	7.37603
R7	140.167	34.875	5.66675	45.6959	28.1974	27.4269	5.19055	4.47613	84.311	8.7012	0.894759	24.535	45.7	4.6	4.79	49.1023	26.4503	23.9545	5.3414	6.37302	83.3422	9.63186	0.883129	19.59	57.5	6	5	5.218	45.1208	9.645	28.3294	27.3286	4.27904	6.27371	83.4519	12.052	0.86022	27.33	119	39.8333	5.6	43.59	10.2	30.3036	36.4685	5.39119	3.99449	85.9828	8.32264
R8	NA	NA	NA	NA	NA	NA	NA	NA	NA	NA	NA	NA	57.8	6.1	6.24	47.8686	26.9434	29.3568	5.82953	6.17684	85.7267	4.35946	0.898598	20.74	52	6	5.5	6.39325	44.6986	10.79	28.4011	30.6103	4.64901	6.2764	85.4078	8.55255	0.870518	25.885	115.9	27.1167	5.45	42.895	10.6	28.1924	35.0962	5.02805	5.10085	85.2296	7.3747
R9	138.716	43	5.285	41.2042	29.0305	30.6415	5.35216	3.71254	85.5343	7.08067	0.905313	23.9	49.6	7.6	5.764	48.1263	27.3921	27.7223	5.37633	7.66359	84.584	7.76679	0.876631	18.485	62	5.5	6.5	5.97525	46.0376	10.1005	27.5142	29.0598	4.67826	6.14782	85.6018	9.24619	0.871466	25.715	115.5	28.3333	5.85	44.59	10	29.4857	30.932	5.0268	4.3248	85.2537	7.84867
R11	139.833	33.375	5.265	42.887	28.2914	27.6921	5.60696	6.54116	84.9381	9.00407	0.890599	25.59	54.4	11.9	5.442	46.4168	24.0114	25.8822	5.19254	6.93239	81.764	14.699	0.876476	20.945	56.5	6	6	5.863	45.5428	11.115	30.1043	29.4561	4.69905	7.97385	86.4204	8.1623	0.859462	28.67	111.4	28	5.9	43.715	10.2	29.6955	31.3049	4.91482	5.54262	84.9303	9.99096
R12	128.6	25.8	5.651	48.1685	27.724	28.1295	5.46034	5.77295	84.2424	7.69391	0.892572	27.125	52.2	5.5	5.946	NA	27.0694	26.6251	5.14441	7.41444	83.2894	9.14902	0.872286	26.23	58.5	6	6.5	5.46175	40.414	11.225	29.564	30.4406	3.6144	6.77547	84.8887	10.2179	0.841987	28.965	112.1	23.25	5.7	41.395	11.6	30.2554	30.7766	5.02791	3.71005	86.2526	7.92031
R13	131.05	42.1667	6.06325	42.9133	29.6972	27.4718	5.10683	4.18207	84.3947	7.82479	0.894796	25.86	65.6	11.5	6.403	48.4304	26.857	23.888	5.40041	8.20591	83.1712	9.772	0.871805	21.975	60.5	6	5	5.31525	43.8942	10.415	29.7945	28.8947	4.59094	6.59781	85.7017	9.27314	0.866164	27.0425	115.1	19.6667	5.6	43.08	10.4	31.977	30.6156	4.75556	5.63361	86.9318	8.11453
R14	131.95	33.75	5.7975	43.9811	30.5738	29.9178	5.65948	4.17137	84.7964	7.30249	0.909249	25.2725	50.6	4.4	5.947	50.3615	27.7783	28.7054	5.59065	6.29292	83.9698	9.30984	0.891742	20.47	63.5	6	5.5	5.7175	46.8444	10.37	29.6368	30.2713	4.7899	5.65471	84.9314	8.24922	0.878094	27.015	121	24.5833	5.8	43.99	10.6	31.0689	31.9674	5.19147	3.91058	84.2932	8.99891
R15	126.8	21	4.5835	46.2092	29.0038	27.7871	5.34777	2.92929	82.8158	9.28934	0.909443	23.01	45.6	7.3	5.748	46.364	26.1013	25.5262	5.48599	6.87839	83.9556	12.1115	0.883788	19.25	61.5	6.5	5.5	5.089	45.0033	10.845	27.1083	28.3967	4.76539	6.78386	84.0286	10.0965	0.868878	26.0625	117.1	26.25	5.35	44.21	11	29.5472	33.6221	5.52166	5.09133	85.0733	7.54071
R16	143.1	NA	5.5085	44.3678	26.5092	28.4723	5.72481	3.39378	84.3438	7.51413	0.915617	25.5025	NA	NA	NA	NA	NA	NA	NA	NA	NA	NA	NA	NA	60	5.5	6	5.80875	44.9981	10.205	26.7362	27.8441	3.86382	6.97068	82.5965	12.7975	0.845568	24.8175	104.8	25.5833	5.15	45.36	10.2	28.0181	29.9625	4.77461	5.15014	83.548	9.07754
R17	137.468	29	6.17175	43.2473	29.2174	28.2869	5.48852	3.88434	84.0994	8.91365	0.906426	25.355	53.3	8.6	6.351	43.9616	27.331	28.3751	5.37568	6.82015	83.0327	11.1963	0.882748	19.115	56	6	5.5	5.12175	44.3058	11.34	28.4416	28.6812	4.7125	5.98906	84.3971	10.0839	0.873236	27.35	115.1	32.0833	6.15	41.565	11.4	30.2863	31.1884	5.0299	4.48245	84.8073	8.13732
R18	154.625	31	NA	NA	28.6274	26.2064	5.88049	3.52218	83.7758	10.7267	0.917535	23.63	NA	NA	NA	NA	NA	NA	NA	NA	NA	NA	NA	NA	52	6	6.5	4.79125	46.0421	9.8	28.9208	29.6656	4.1389	6.85943	85.0369	9.93062	0.853751	25.76	117.4	37.6667	5.65	43.595	10.6	28.6657	28.6197	4.6822	4.81076	84.0591	9.37426
R19	NA	NA	5.911	45.1193	29.5658	22.5985	5.043	6.58657	83.6713	8.35075	0.874519	NA	NA	NA	NA	NA	NA	NA	NA	NA	NA	NA	NA	NA	49	5.5	6	5.4945	44.4175	10.78	28.6961	30.7213	4.36497	5.59538	84.5386	10.2785	0.868429	26.5975	116.1	24.9167	5.5	45.62	11	29.9826	31.9004	5.07361	3.40865	86.3701	8.68124
R20	125.125	45.2857	4.43725	42.4675	29.8772	24.4214	4.98818	5.66508	85.0116	8.35185	0.880356	27.1075	NA	NA	NA	NA	NA	NA	NA	NA	NA	NA	NA	NA	53.5	5.5	6.5	4.88025	42.8702	9.745	28.9012	26.7311	3.99106	7.59254	83.9904	10.442	0.843859	27.9175	120.2	37.8333	5.35	41.51	10.8	30.9301	31.988	4.68713	5.06238	85.1604	8.80707
R21	150.722	36.4222	5.35975	45.095	29.5356	30.4975	5.54908	4.38173	84.3733	7.18045	0.905365	24.4925	64	12	5.359	50.4199	26.1551	25.2828	5.41308	4.81446	83.8991	10.8019	0.896246	19.46	56.5	6.5	6.5	5.501	46.2764	10.865	28.8073	30.9386	4.8393	5.32546	84.6103	9.90035	0.881853	26.3325	118.1	28.1667	5.8	44.59	10	29.0299	31.8519	5.23987	4.18593	85.6631	8.65368
R22	147.762	37.6667	4.84975	43.941	28.5006	25.2166	5.196	3.93878	84.4252	7.70012	0.897691	24.235	42.1	4.9	5.407	NA	27.296	26.416	5.09394	7.64993	85.2054	8.33526	0.869343	21.41	53.5	6	5.5	5.35925	45.1761	10.02	27.7809	30.3468	4.63195	7.2481	83.973	10.2674	0.863252	25.93	116.5	30.9167	5.65	43.91	10.8	30.1091	31.153	4.93266	5.15782	84.2268	9.0862
R23	147.875	43.35	5.59592	45.3018	27.8314	27.2122	5.60189	4.46341	83.5947	9.84842	0.904695	24.3925	48.7	9.2	5.025	49.1343	26.3908	24.9146	5.49647	7.32526	83.243	12.2833	0.880678	20.2	66.5	6	6	6.1845	44.9437	9.955	28.4134	28.0777	5.11077	7.7382	84.5636	10.0483	0.870466	26.52	119.9	31.5833	5.05	44.79	10	29.9464	31.0949	5.42476	4.59987	83.9653	9.52805
R24	141.2	42.8	5.8	46.1	27.2	28.2	5.7	6.7	83.7	8.7	0.89	25.25	45.6	6	5.66	51.22	25.48	24.3	5.77	9	83.1	11.1	0.88	20.25	58.5	6	5.5	5.57	47.33	9.41	27.698	27.37	4.4	7.936	83.88	10.61	0.85	25.956	107.7	23.92	6.05	45.29	10.4	28.98	30.14	5.38	6.645	84.21	9.205
R25	149.333	44.1667	5.215	42.5772	29.2175	28.5546	5.47169	4.03395	84.7441	9.08911	0.905093	26.2275	45.6	6.4	5.7	49.3684	27.7019	27.0768	5.08609	7.4907	85.1787	8.1555	0.870542	20.825	53.5	6	4	4.81075	44.7686	9.67	29.3351	29.0087	4.17564	7.39748	84.6373	12.3946	0.850629	25.4025	131.8	28.9167	5.15	42.87	9.2	32.0463	30.6098	4.31525	4.97571	85.6263	8.54241
R26	136.914	30.0167	5.69975	43.4074	29.2399	25.7998	5.58075	3.95047	84.4098	8.61389	0.907151	25.41	47.6	6	5.968	49.7822	26.8399	24.1864	5.11835	5.68334	82.4873	11.7353	0.882626	21.415	59.5	6	6.5	5.3025	46.4164	9.635	28.4028	26.2726	4.7378	8.055	84.752	9.10648	0.858498	28.325	118.9	35.8333	5.45	42.31	8.6	29.276	29.694	4.63646	4.86258	84.826	9.54133
R27	145.972	31.4286	4.613	43.0561	29.0537	24.0038	4.28383	7.46518	83.9251	10.4367	0.85067	26.335	47.3	7.4	4.616	45.0173	27.8057	21.4994	3.921	10.2543	84.1042	8.41885	0.820823	21.1	53	5.5	5	4.061	40.1761	9.855	29.9599	26.1283	3.48682	8.7505	83.7804	10.6021	0.823387	28.355	128	35.0833	4.45	40.005	9	32.3124	29.0698	3.75679	7.18992	84.5922	9.25304
R28	134.079	NA	5.1415	40.8052	28.694	30.3441	5.73521	4.6294	84.6526	8.88521	0.908079	27.83	58	12	3.732	42.7653	26.8619	25.9145	4.72207	6.29785	83.6293	12.5746	0.869527	14.705	58	5	5.5	4.54625	43.6724	8.945	30.2157	29.2956	4.51063	5.72339	83.9156	12.5285	0.870461	27.49	114.6	28.75	4.45	44.295	11	31.3978	31.4985	4.95534	3.80558	85.2201	8.72776
R29	148.5	39.8333	5.53175	46.6841	26.7023	25.4036	5.64349	5.69525	84.065	10.2701	0.896391	24.465	61.2	10.8	6.576	44.0845	27.3374	23.2893	4.94667	8.98926	84.0375	9.92144	0.85515	20.79	56	6.5	4.5	4.945	45.0829	9.45	28.6032	29.6098	3.43244	7.08814	84.2562	10.8099	0.835072	26.68	132.5	22.75	5.35	44.74	10	29.8637	29.1706	4.52535	6.02002	85.686	8.29364
R30	145.9	34.0375	5.60225	43.111	27.6942	30.0572	5.87139	3.95828	83.689	9.38763	0.915906	25.6575	50.3	6.3	6.457	40.8207	26.4492	26.7203	5.52971	6.19737	82.7064	13.0944	0.890082	19.22	59	6.5	4.5	4.9535	42.2167	10.72	28.4943	31.1227	3.80606	6.58597	84.169	11.8511	0.848219	26.6675	119.6	24.4167	4.95	42.385	10.6	29.0967	31.0017	4.76903	3.56017	83.6563	10.3696
R31	152.977	52	4.94992	45.4195	26.4838	25.482	6.24493	5.71301	83.2329	9.12232	0.910832	22.9075	46.7	6.1	5.36	39.1791	26.3175	24.459	5.53994	8.57864	82.561	8.86146	0.872835	21.03	62.5	6	6	4.8485	44.7772	10.485	26.8282	28.4621	5.23096	9.06874	83.7264	10.1731	0.864297	26.94	116.1	36.4	5.2	42.235	10	28.1945	31.8103	5.93404	6.94697	84.9061	9.34929
R32	171.417	36.9107	6.203	43.1498	29.3738	27.337	5.5541	4.11753	85.591	7.815	0.905993	23.825	59.6	6.1	6.394	39.5683	27.4545	27.9692	5.28734	6.91905	83.8944	9.22246	0.879754	19.545	60	6	5.5	4.89325	44.9648	10.33	28.3644	28.8982	4.79001	6.46704	84.2366	10.5635	0.871882	27.09	116.2	21.375	5.85	43.48	11	29.688	30.4968	5.49556	3.90974	84.4661	8.76896
R33	131.717	33.6667	5.34725	43.2792	27.2603	29.3837	5.85637	5.48344	83.6355	8.12305	0.904676	25.3125	47.9	4.8	5.402	44.6872	25.139	28.8799	5.28295	7.60572	82.8715	13.3308	0.875272	19.47	59	6	6	4.57825	45.2494	9.925	29.2256	29.9022	3.50935	7.90077	84.9425	10.604	0.831413	25.59	115.5	24.5833	5.15	43.645	9.4	28.0728	30.138	5.85445	6.04726	84.149	8.83344
R34	165.429	49.2	5.6465	46.1436	27.4337	27.5307	6.33706	5.43627	84.9005	7.37371	0.915839	24.615	42.5	9.7	5.481	38.9892	25.2249	22.6337	5.44144	6.1987	83.1816	13.185	0.886189	27.095	55	6	5.5	5.95325	45.5931	10.19	26.1939	25.6335	4.38823	7.53595	83.011	14.4376	0.853386	28.115	111.8	26.8333	5.45	44.67	11	27.5916	29.6491	5.84022	5.96906	83.304	10.5641
R35	162.857	45.7143	5.8725	46.3602	27.475	25.4704	5.30892	5.02857	84.1178	9.73475	0.892963	26.38	46.7	7	5.571	40.0646	26.2454	22.8757	5.17634	6.26706	83.2263	10.9288	0.879414	20.03	58.5	5.5	6	5.89775	45.0492	10.08	27.8528	28.174	3.98456	5.57449	84.248	12.504	0.858313	27.6875	127.9	21.8333	5.3	42.545	10.6	29.1911	30.3391	4.90281	4.20264	84.9927	8.40867
R36	138.167	38	4.766	43.1051	27.6742	25.765	5.53841	4.53363	84.0154	9.70357	0.902066	24.6375	37.7	7.4	5.349	40.3814	24.8947	21.2913	5.68711	6.48136	82.0115	14.1007	0.889588	19.735	63	5.5	6	5.08825	44.4586	9.745	28.2521	27.0904	4.30689	5.94047	85.1432	10.1814	0.863106	28.11	119	24	4.8	44.73	10	30.6378	31.4043	5.21322	4.05416	85.6701	8.38627
R37	151.167	34	6.0975	46.2649	29.4544	27.2366	5.66603	3.62075	84.3576	10.0774	0.912103	26.525	57.3	7.7	5.469	45.8036	26.631	22.3504	4.42162	5.39938	82.8691	12.4853	0.866976	18.8	51	5.5	4.5	6.03325	46.5919	10.4	28.7802	28.5507	3.9865	5.81471	83.4071	10.8877	0.856851	27.5175	114.9	19.6667	5.35	43.595	9.6	29.8277	30.058	4.61717	3.66726	83.8187	10.3041
R38	134.938	24.0667	5.72725	46.5289	27.4701	26.9923	5.66968	6.37932	84.8104	8.57113	0.892944	25.385	47.1	7.5	5.339	47.8554	26.7825	28.53	5.5016	6.9132	83.9489	9.80344	0.885211	20.925	57	6	5	4.76475	47.4847	9.81	27.7779	29.23	4.03604	8.71922	84.7322	10.5924	0.838176	25.915	122.6	27.5833	5.7	45.87	9.8	28.2586	30.7497	5.31977	6.96029	84.7156	8.1189
R39	142.2	56.25	6.039	43.8897	27.6688	29.0876	6.40717	5.52373	83.5371	9.38702	0.917579	25.9425	51	6.3	6.181	43.2778	25.8217	26.5288	6.09843	9.07307	83.0771	13.4061	0.883783	20.965	57	6	5	5.39975	47.7265	8.815	26.9511	25.3178	4.7617	8.57266	83.8986	12.9632	0.855082	26.1875	115	22.3333	5.2	44.185	8.8	29.7995	32.9111	5.07536	6.27967	85.9046	8.08982
R40	156.125	38.0714	4.4555	43.9141	28.5004	28.0486	5.45959	5.53126	85.3666	7.72101	0.894197	23.67	46.2	6.9	6.202	40.3257	26.4499	24.7166	5.63411	6.64547	83.3944	12.4116	0.888636	18.985	65.5	7	7	5.33625	45.3015	9.495	28.0048	26.5489	4.97662	5.44108	84.4721	10.458	0.882525	26.5575	125.9	27.8	4.25	41.945	8	30.042	29.2937	3.99298	4.92801	83.8206	10.2636
R41	142.116	36.7024	3.811	44.3453	28.4722	28.9456	5.4745	5.34224	85.9948	6.4211	0.896246	24.7775	42.8	5.9	6.556	41.9311	26.1156	26.1758	5.14605	7.87739	84.124	10.9587	0.868921	18.195	61	6.5	6	5.55375	45.6416	9.9875	28.8802	27.4429	4.20075	6.73989	85.5558	10.0959	0.855141	26.075	123.6	17.2	5.75	41.68	10.8	32.2216	28.5767	4.48017	4.61852	84.7187	8.97073
R42	151.2	39.25	6.17717	44.9942	26.9796	26.791	5.28649	3.9488	83.1546	11.3453	0.900469	23.7975	51.2	6.8	6.599	44.2643	25.2493	27.3317	5.24786	5.12669	82.4156	14.7774	0.890965	18.8	60	6.5	5.5	6.061	45.1651	10.31	27.1814	26.3765	4.58896	4.43921	84.0693	12.0595	0.880039	25.26	119.1	29.9167	6.3	45.01	10.2	28.6957	31.7469	4.83417	3.68344	84.5439	10.1172
R43	150.625	37	5.61875	43.1632	29.6744	26.3029	5.23435	5.37495	84.122	8.72821	0.889107	28.0425	54.3	7	5.872	42.7623	27.7197	27.3378	5.10798	8.89696	84.5397	10.1261	0.861423	21.575	69.5	7	7	5.9165	45.5542	10.68	29.1396	26.101	4.78125	8.57595	85.467	9.02824	0.85586	27.665	115.8	24.0167	5.25	41.29	10	33.6728	30.1459	4.30641	5.67824	86.7193	8.26608
R44	149.893	30.0714	6.216	44.2792	29.7162	27.8631	5.60276	4.92194	85.3313	7.26705	0.901807	25.9375	47.8	6	6.557	42.3212	27.0561	25.9454	5.20393	8.2573	82.6259	10.4536	0.867584	22.145	57.5	6	6	5.5325	46.3763	10.475	28.7273	27.9664	4.9125	8.28577	84.5814	9.03763	0.861829	26.24	112.4	17.3	5.45	42.29	10	30.7614	28.7345	4.03019	5.74233	85.9131	8.85394
R45	124	39	5.158	45.7832	28.3975	29.6028	5.6453	6.28271	86.2659	4.53391	0.894122	25.03	40.9	5	5.824	46.5488	26.7168	25.5771	4.99961	8.93889	83.9172	8.8968	0.857759	15.965	55	6	7	5.80775	48.3362	10.68	27.8437	28.3769	4.98083	8.09906	84.9583	9.43455	0.864948	23.55	125.3	26.35	4.9	44.525	10.4	30.3125	31.1754	5.04109	6.60666	85.1129	8.34658
R46	143.619	49	5.45475	41.8715	26.5382	34.4747	5.57893	4.65849	85.3335	7.83678	0.905836	24.1725	48	7.2	4.881	48.0434	25.6555	27.4753	5.21281	5.80387	82.0268	12.4902	0.885481	19.18	49.5	6	6.5	4.316	47.1475	10.15	26.9485	27.9501	4.71158	5.97681	85.3826	9.4997	0.872992	23.955	110.1	29.2333	4.95	42.17	10.4	28.6168	33.529	4.99453	5.01726	84.6259	7.95624
R47	128.5	25.5	4.691	42.6348	29.9179	29.7423	5.34871	4.32431	84.3921	8.00263	0.900606	23.7	52.6	5.1	6.556	45.1647	27.6431	29.9633	5.5714	7.61415	85.0094	6.74468	0.882647	20.405	57.5	6.5	5	5.319	44.0619	10.44	28.8278	31.4875	4.29252	6.99479	85.3319	8.68429	0.857288	23.4	121.7	27.7	6	42.21	10.2	29.2353	33.2629	4.99134	6.03495	84.952	7.80005
R48	153.312	39.625	5.0425	41.6697	26.138	26.9356	4.64665	4.27155	82.3993	11.7555	0.882832	25.3225	56	8.6	6.401	39.6813	26.1667	28.1089	5.05605	8.27203	82.4517	11.6048	0.864836	17.595	66.5	7	7	5.527	42.0541	9.82	28.1224	29.2452	3.9357	6.99656	83.4762	10.714	0.847713	25.955	116.6	20.9167	5.7	43.54	10.8	28.5696	31.8271	5.28357	5.93017	84.5918	8.91981
R49	159	44	NA	NA	NA	NA	NA	NA	NA	NA	NA	NA	52.2	5.9	5.641	48.892	26.6812	26.8214	4.53936	7.22447	85.1088	8.77609	0.859071	19.155	53	5.5	6	5.235	45.5557	9.96	29.2041	29.5623	3.78632	6.04838	85.0503	9.92418	0.850818	26.03	106.6	29	6.4	44.465	9.4	28.9336	28.9001	4.50659	4.73783	83.3944	10.1448
R50	154.083	45.9167	6.30025	47.3238	27.9206	25.2887	5.76167	4.60452	84.33	7.35961	0.906768	25.12	48.4	8	5.749	49.6434	26.5624	25.9995	5.65606	6.97356	83.4452	10.662	0.887439	21.375	51	6.5	4.5	6.15225	45.7804	9.925	28.5879	32.9876	4.58775	6.26958	84.4236	10.0314	0.870084	24.86	129.9	28.8333	5.8	45.055	9.8	28.5534	32.3318	5.10194	5.44593	84.2749	10.1456
R51	124	43	5.223	47.2334	28.3982	32.8929	5.38235	3.69885	84.3049	6.14257	0.907082	23.84	58.4	7.4	6.508	46.1331	24.7311	24.9467	5.4581	7.01968	83.0728	10.5853	0.881885	19.98	60.5	6	6	4.97725	45.8961	10.45	28.0648	29.2126	4.14739	6.83449	83.8389	11.9731	0.853939	25.5425	126.2	19.5833	5.5	46.14	10	30.5831	32.7021	4.96665	4.68871	85.3058	7.90165
R52	124.3	33.5	4.56182	43.9414	30.1621	29.4483	5.7157	4.64649	85.6168	7.07584	0.907113	25.4775	55.3	10.9	6.592	40.6217	27.0989	27.8142	5.75969	7.72977	83.303	8.56616	0.885473	18.905	62	6	6.5	5.4355	47.1222	9.935	28.7958	29.6046	4.58008	8.28777	86.4749	9.52849	0.854472	26.28	117	11.7083	5.15	43.555	10.6	30.6469	29.1492	4.79506	4.82622	85.2932	8.03872
R53	160.833	28.2	5.927	47.1	27.4967	26.5146	5.69635	4.21635	84.539	9.77328	0.908398	24.95	50.8	9.5	6.456	43.7423	27.3929	28.4665	5.19835	7.0033	81.9353	12.1924	0.877232	19.81	60.5	6.5	6	5.51675	47.1832	11.43	28.6125	26.3798	4.50732	6.38954	85.5187	9.35184	0.864533	27.01	107.3	14.5	4.95	44.42	10.6	30.0474	32.3681	4.96596	5.47047	84.4543	9.63945
R54	154	51	5.586	40.2077	24.7489	30.0254	6.09612	3.97301	83.5737	10.0923	0.92122	25.61	56.3	6.1	6.478	46.3878	25.5023	25.6034	5.57228	6.69289	83.0986	11.5391	0.887193	20.99	67.5	6.5	5.5	7.102	43.8079	12.13	29.0195	29.3009	4.98408	5.96683	85.6554	9.01514	0.880212	26.8225	124	21.8667	5.7	42.105	11.4	28.2427	30.5375	4.83964	4.76053	83.971	9.86477
R55	135.5	33.0833	4.91525	47.5502	28.9149	26.9084	4.9511	5.11382	84.6669	7.97875	0.88433	24.3325	45.9	5.4	6.866	40.8826	28.3033	31.2507	5.0874	9.54455	85.3579	6.07813	0.858108	19.15	58	6	6.5	5.30475	44.0657	10.075	29.2245	29.7295	4.68664	8.83205	86.1427	8.76155	0.853321	26.3	117.4	29.3667	5.05	44.04	9.8	29.4964	29.9345	4.28189	6.82486	85.0841	7.1402
R56	NA	NA	NA	NA	NA	NA	NA	NA	NA	NA	NA	NA	43.8	7.3	6.133	48.1004	24.2896	27.0733	5.95327	7.65808	83.3549	11.2346	0.89033	22.25	59	6.5	5.5	5.0995	46.1114	9.31	27.3304	27.0318	5.02155	7.27011	84.2596	10.622	0.871119	27.9225	122.5	21.1	4.6	41.375	10.8	28.1547	28.2133	5.04154	4.53575	83.9106	9.80484
R57	138.6	33.6	5.397	47.7117	29.5706	27.887	5.54542	4.31579	84.753	9.70031	0.904638	25.55	45.4	9.4	5.676	43.2523	26.7079	28.6359	5.52799	8.76611	84.2343	8.52114	0.873035	17.72	71	7	9	5.1785	46.9528	9.355	29.5216	30.9828	3.82766	6.93393	84.4815	10.228	0.846268	26.49	116.8	17.6667	4.9	45.33	10.4	29.2355	32.4209	5.12809	3.35462	85.0606	9.18948
R59	144.429	36	5.6175	43.943	27.5803	27.9013	5.23582	5.45465	84.8124	10.3481	0.889261	24.8	46.6	5.9	6.287	46.9063	26.5399	24.804	5.28448	7.60757	83.5937	11.3598	0.87355	21.755	53	5.5	5	5.71225	46.1111	9.29	28.204	28.1967	4.27783	8.84618	84.4206	12.1909	0.842702	27.8775	126.3	21.75	5.45	41.84	10.4	30.9298	31.1456	4.5445	5.11312	85.0961	9.28651
R60	NA	NA	NA	NA	NA	NA	NA	NA	NA	NA	NA	NA	NA	NA	NA	NA	NA	NA	NA	NA	NA	NA	NA	NA	60	6.5	8	5.41525	46.6683	10.275	28.9005	32.5185	4.49233	5.95238	85.3108	10.2824	0.869783	27.4175	117.9	14.3	5	38.03	12.2	29.7921	29.8045	4.67229	5.06892	85.7081	8.87608
R61	126	23.5714	5.606	46.1113	28.0749	25.4518	5.15646	4.19465	83.0548	12.2675	0.895059	25.53	46.6	7.5	6.374	44.305	27.1283	21.9968	5.0786	6.18793	83.4398	12.2464	0.877225	21.98	57	6	7.5	6.3035	43.5479	11.93	28.3182	26.6696	4.46015	7.11242	84.8135	10.0549	0.858498	28.1375	115.8	33.4167	5.05	43.475	10.2	30.9751	29.9291	4.62832	3.94126	86.0904	9.46753
R62	148.343	35.8	5.71525	46.2891	27.5777	24.409	5.34517	3.41577	84.1715	8.29746	0.904586	24.7325	57.3	7.3	6.321	45.5466	28.0072	29.398	5.28171	5.59807	83.0142	10.8319	0.889398	18.53	52	6.5	6	4.35375	42.1263	11.295	29.5161	29.1119	3.95089	6.04893	86.0566	9.27662	0.854601	25.41	127.3	28.5833	5.15	43.06	10.8	28.8182	33.3276	4.92749	5.00112	83.2691	11.9011
R63	140.071	34.1597	5.20825	44.644	27.7393	27.9893	6.08703	6.11673	84.6543	7.34846	0.905268	25.915	50.3	6.2	5.85	44.0342	26.5633	26.2613	5.48087	9.34563	84.2053	8.49345	0.866857	20.915	59.5	6	6.5	4.45	46.1733	9.67	26.9672	28.4904	4.66464	8.3842	84.2594	8.45313	0.855377	26.16	116.8	27.1	5.35	43.2	10.8	28.8248	31.3669	5.66736	5.4957	84.263	8.92561
R64	142.521	38.8095	5.302	48.6827	28.2458	27.708	5.74752	4.79435	83.1221	9.7551	0.906125	25.4325	52.9	7.5	6.418	48.6289	25.4022	22.8115	6.06588	7.323	83.3144	12.1476	0.893549	19.255	64.5	6	6.5	5.66575	45.2476	10	28.5967	27.8668	4.94865	8.84412	85.2752	8.28093	0.858785	27.7175	117.4	22.75	5.6	46.49	9.4	29.0719	28.27	4.72326	4.04748	84.2748	10.3476
R65	143.5	35.3333	5.41179	44.9604	27.316	24.908	5.13268	5.97296	82.914	11.9478	0.881915	21.9425	47.9	6.7	5.487	47.3665	27.3989	26.2665	4.7055	6.97757	84.544	9.22814	0.86456	19.3	53.5	6.5	5.5	5.95775	47.5614	9.215	27.0227	27.5322	4.66237	8.17595	84.2291	12.4986	0.856365	27.97	114.7	27.4833	5.2	40.945	10.6	29.3138	32.4542	4.45666	5.35826	84.7713	8.88967
R66	147.983	36	5.74825	49.5492	26.3201	28.7437	5.90044	5.2418	83.9396	6.7828	0.907149	24.5025	51.5	5.6	6.728	48.9893	24.2982	26.9254	5.64408	7.54698	82.0638	13.5122	0.883567	19.83	51.5	5.5	4.5	4.78325	42.0436	10.115	27.6762	26.5649	3.16239	5.93162	84.5602	10.8898	0.835295	27.1625	114.8	19.6667	5.7	46.795	10.4	28.086	32.7655	5.39071	5.73953	84.677	9.19677
R67	151.167	38.5	5.0755	44.3283	26.8327	27.1471	5.76496	4.72499	84.031	9.93567	0.906792	25.0798	50.4	6.5	5.777	46.3562	27.0628	26.8365	5.59336	7.43281	84.2962	9.00213	0.883096	21.325	55	6	5	5.9505	48.6587	10.72	27.7271	29.4081	5.08514	7.17463	85.8047	8.87329	0.874316	27.0075	116.9	25.025	5.7	43.745	11.2	28.5211	34.4035	5.83962	3.42293	83.6683	8.8663
R68	143.533	41.881	4.969	42.735	26.9616	26.1352	5.38462	5.91827	84.0882	10.7274	0.888896	24.685	45	7.9	7.087	46.9028	26.0602	25.5844	5.50073	7.47329	83.323	10.9225	0.880041	21.56	48.5	6	5.5	5.62825	46.5464	9.66	28.1363	29.6634	4.75622	6.4362	84.2115	9.87194	0.871602	26.945	106.3	20	5.15	42.085	10	29.4355	32.187	5.03278	5.72582	84.9019	8.47489
R69	140.5	34.3333	6.20675	45.917	25.856	29.817	6.50715	3.81941	84.0096	11.1088	0.932129	23.64	49.7	6.8	7.365	45.2546	23.813	25.0959	5.78809	5.21369	82.8714	14.5529	0.902456	19.515	52	6	5	6.05025	44.4721	10.49	28.4532	29.2443	4.89505	8.97795	86.0163	8.74245	0.85714	27.63	108.4	18.6667	4.8	45.865	9.8	27.8237	35.903	5.47824	5.31556	83.6507	10.2811
R70	146.167	34.5	4.5695	44.5891	27.0206	29.1025	5.23866	4.64861	85.1229	8.95654	0.895428	26.25	62.6	8.3	7.015	40.6272	24.6911	30.0043	5.35948	7.16699	84.0218	8.19928	0.880648	22.265	52	6.5	4.5	5.73325	45.9721	10.565	27.3326	27.9536	4.78749	8.52558	85.1377	9.46721	0.857139	27.055	117.4	16.9583	4.85	42.865	10.8	28.1629	30.7925	4.68952	6.53176	83.928	11.4449
R71	159.55	49.5	5.91425	46.1409	27.6615	28.4669	6.08233	5.26893	83.2016	9.19581	0.911239	24.57	48.9	6.1	5.783	39.3394	26.0589	29.5767	5.38368	8.44417	83.04	10.7121	0.872186	19.57	52.5	6.5	5	5.91225	46.9923	10.03	27.1572	27.8428	4.76523	7.96757	84.8766	9.75536	0.860427	27.3275	107.5	29.4167	4.95	44.455	11.2	27.8943	30.466	5.26038	5.2005	84.2468	9.95469
R72	184	33.5714	4.856	40.1153	26.0079	32.5267	6.39912	2.95789	84.5052	9.33423	0.936636	24.82	52.2	5.7	6.357	45.7291	28.6119	25.8592	5.15469	6.56893	84.1683	9.36651	0.878074	20.165	62	5	7.5	5.988	44.5792	9.915	28.2679	32.3588	5.09762	6.31943	85.1957	8.4221	0.881792	26.975	116.4	21.9167	5.5	41.085	11.6	31.7447	29.8752	4.55489	5.5735	84.8548	9.63588
R73	144.05	33.825	5.97175	43.3053	27.5359	28.5368	5.25767	4.97838	84.8522	7.63477	0.893361	27.0125	53.1	6	6.45	42.8527	25.5716	25.2845	5.36659	6.62595	83.9423	8.4763	0.882552	23.06	63.5	6	7	6.41325	45.0912	10.875	26.745	28.7756	4.64455	7.25754	84.2822	10.8732	0.862831	28.7325	113.1	28.9833	5.7	39.325	10.4	28.4096	27.6507	4.02766	3.84684	85.4959	9.44235
R74	163.583	51.35	5.725	44.3953	27.3727	27.9657	5.37923	4.72977	83.596	7.36278	0.897783	26.8	55.7	6	5.949	42.6626	26.7777	28.316	5.37806	6.50103	84.8802	8.33656	0.884995	21.27	59	6	6.5	5.1925	43.6331	10.71	28.4881	33.1946	4.28554	5.41561	85.0182	10.3889	0.868796	27.1925	114.4	24.7833	5.4	42.26	10.8	27.851	33.8594	5.00745	5.50674	83.9959	8.96256
R75	133.167	37.3571	5.468	42.2958	28.8597	27.4747	5.96032	4.50955	84.4144	8.23122	0.913144	25.11	59.8	7.2	6.392	43.7422	26.3846	26.4803	5.33273	6.28279	84.0999	11.0159	0.884628	22.165	52	6.5	4.5	4.02575	44.8213	9.47	28.0438	29.4407	4.16917	7.86542	83.1411	9.46007	0.847406	28.1075	116	17.0333	5.65	42.095	12	30.1004	29.9757	5.19531	5.8594	86.1133	7.54507
R76	NA	NA	NA	NA	NA	NA	NA	NA	NA	NA	NA	NA	NA	NA	NA	NA	NA	NA	NA	NA	NA	NA	NA	NA	54	6	4.5	4.84625	43.469	9.595	28.6081	29.0707	4.18835	7.36232	83.518	10.9411	0.851206	28.2575	120.6	24.9667	5	44.255	10.2	28.0099	30.2371	5.06644	5.921	84.8876	8.20344
R77	NA	NA	NA	NA	NA	NA	NA	NA	NA	NA	NA	NA	NA	NA	NA	NA	NA	NA	NA	NA	NA	NA	NA	NA	50	6	5	4.45575	46.0303	10.025	28.2435	27.0716	4.59403	5.11896	84.0194	10.1133	0.875736	27.8575	108.5	28.5833	5.95	44.435	10.4	28.563	29.0291	5.13932	5.55161	83.9267	9.29548
R78	132.968	30.2	5.55	45.0826	28.6357	28.7585	5.79136	4.94976	84.4647	9.30766	0.906547	23.9025	57.2	7.1	7.054	43.6206	27.8823	24.7805	5.20202	6.65774	85.2814	9.79859	0.878139	19.135	59	6	5	5.2615	45.029	10.63	28.4778	27.5782	4.19487	6.99662	84.6803	10.4996	0.853274	28.25	133.2	21.15	5.15	41.66	8.4	30.8561	28.6591	4.34499	4.9505	84.7799	9.06676
R81	NA	NA	NA	NA	NA	NA	NA	NA	NA	NA	NA	NA	NA	NA	NA	NA	NA	NA	NA	NA	NA	NA	NA	NA	55.5	6	5	5.985	45.8258	10.745	28.9053	28.0048	4.10089	7.51857	84.3755	9.86722	0.847561	27.835	108.4	19.75	5.45	43.41	10.4	29.7088	33.0128	5.09273	6.52016	85.174	9.21308
R82	NA	NA	NA	NA	NA	NA	NA	NA	NA	NA	NA	NA	NA	NA	NA	NA	NA	NA	NA	NA	NA	NA	NA	NA	57	6	6	6.30025	45.0879	10.025	28.6725	28.9323	4.78053	8.53668	84.4164	10.4152	0.857305	28.23	102.4	20.1	4.9	43.975	8.8	27.2785	29.5726	5.17855	6.35981	83.5918	8.51999
R83	128.857	41.3333	5.493	43.2692	28.7164	26.374	5.8261	6.67734	84.3873	9.04427	0.894395	25.3775	52.2	7.3	6.72	39.3155	25.3173	23.4948	5.4214	8.91642	83.4929	12.5788	0.867213	NA	51.5	6	5	5.0715	45.7655	9.08	26.8551	31.036	4.56203	7.51776	84.5829	9.18534	0.85998	26.515	120.2	14.5667	5.2	43.875	9.8	29.0452	30.8179	5.07251	6.60096	85.2026	9.44977
R84	143.631	36	5.5215	45.1829	27.1756	26.5211	5.63733	6.14171	83.912	9.26522	0.893613	21.6975	57.6	8.3	6.065	42.3743	26.8582	27.8334	5.51422	9.59501	82.8673	10.7687	0.866606	18.055	60	6	7	4.1885	43.4571	8.74	27.4618	29.3057	4.04271	8.89567	83.1339	13.5138	0.837144	25.625	119.5	25.7833	5.6	46.25	9.6	28.9867	31.869	5.29709	7.10333	84.2587	8.21948
R85	150.75	42.3333	5.302	45.6526	29.6032	27.5529	4.85459	4.2721	83.6408	8.63587	0.888111	24.795	48.4	7.4	6.193	45.616	27.3864	27.5574	5.23512	7.64933	83.7831	10.1041	0.873247	20.39	57.5	6.5	6.5	5.30675	46.438	10.47	28.6077	28.1906	4.72432	6.5021	84.1715	10.804	0.869755	25.9875	121.2	27.5	5.85	43.875	11	29.8625	31.4063	4.91242	4.74253	85.6594	8.45111
R86	NA	NA	NA	NA	NA	NA	NA	NA	NA	NA	NA	NA	47.2	5.2	6.528	45.8027	25.0923	22.8328	5.76561	6.69689	83.6862	10.8147	0.890649	21.415	58	6.5	6	5.921	46.7397	10.85	28.7476	27.8945	4.64191	5.6329	84.6547	10.2952	0.873672	27.6925	121	20.6167	5.8	45.87	10.6	28.328	30.2746	5.48277	4.80228	85.1713	9.9633
R87	NA	NA	NA	NA	NA	NA	NA	NA	NA	NA	NA	NA	NA	NA	NA	NA	NA	NA	NA	NA	NA	NA	NA	NA	58	7	6	4.79675	45.8571	10.355	27.2264	27.2785	4.20237	8.27897	82.907	13.0897	0.84443	27.5325	118.6	21.3333	6.05	41.885	13.4	29.0318	29.9026	4.88053	3.9649	85.0131	7.93553
R88	140.625	30.5	6.991	40.3264	30.8692	27.9142	5.06084	4.42493	84.0356	7.95911	0.892185	25.5875	51.1	8.8	6.857	40.7321	27.0119	28.038	5.00594	6.8813	83.1827	11.0718	0.873246	19.615	51	6.5	6.5	5.80775	41.874	11.46	28.484	28.0225	3.87631	6.14199	84.7439	9.46876	0.851696	27.2975	121.7	33.4167	6.55	40.225	10	31.2946	30.624	4.72745	4.14974	85.8149	8.61764
R89	146.556	28.5	5.6645	48.0272	27.1352	29.0991	5.45617	5.35059	83.1241	8.76333	0.895809	24.165	40.7	4.8	6.365	39.7172	25.0497	27.5786	5.26702	6.79921	82.6827	12.1628	0.879927	NA	56.5	6.5	7	5.57375	44.1305	10.105	29.5335	28.4351	4.35956	6.82314	85.1722	9.11092	0.858817	26.7525	123.6	33.5	5.4	42.295	10.6	30.4475	33.1034	5.06687	5.5623	86.1173	8.11032
R90	140.2	33.3333	5.574	46.2504	29.3731	29.4424	5.10386	4.65356	85.7792	8.28712	0.892279	25.665	51.6	7.3	7.346	42.2543	26.3162	24.9291	5.45222	5.53021	82.5516	11.9958	0.892073	NA	60.5	6.5	6.5	5.414	45.221	9.875	29.1162	28.5958	3.87435	5.16655	84.0298	11.6654	0.858659	25.4425	131	33	5.9	44.135	10.4	30.8326	32.696	4.68556	4.80209	85.6588	8.17271
R91	148.4	23.2	5.005	42.1379	29.0007	28.9414	5.77923	5.09589	84.8686	7.80356	0.905316	25.22	52	8.3	5.389	46.1496	26.7569	29.6794	5.38367	8.16418	83.0508	10.5246	0.874173	20.11	57.5	7	6.5	5.21175	44.5708	10.225	28.9101	28.9975	4.18568	6.62668	86.0034	8.23426	0.856216	26.455	119.7	41.4167	4.85	42.76	10.6	29.2577	33.8379	5.18062	5.50472	84.6393	8.94602
R92	158.508	41.1111	6.72725	43.9786	29.2456	31.7217	5.11222	4.52257	84.3809	8.57747	0.894348	25.4775	54.3	8.3	6.448	44.634	26.2216	26.2562	5.16627	5.88876	83.7508	11.096	0.883245	NA	63.5	6	7.5	5.35675	45.2276	9.28	29.0612	29.0863	4.93465	6.26277	86.2864	8.27937	0.876874	27.9775	114.2	30.8667	5.8	41.145	10.2	29.8292	36.1655	4.98465	5.56182	85.9503	8.3933
R93	131.062	28.775	6.0495	47.3014	NA	NA	NA	NA	NA	NA	NA	24.5175	NA	NA	NA	NA	NA	NA	NA	NA	NA	NA	NA	NA	58	6	6	5.8555	45.4018	9.77	27.6721	29.1791	4.57861	6.95921	83.7117	9.8078	0.863478	27.7825	115.8	20	6.3	44.675	9.2	27.8481	30.0789	5.50276	6.29861	83.5304	10.6807
R94	124.75	31.25	5.776	43.0488	28.1572	26.1518	5.26322	5.28	83.6982	12.4104	0.8904	26.285	40.8	3.5	5.834	47.9431	25.121	23.064	5.10962	6.78718	83.483	11.9156	0.874273	21.08	51.5	6	5	6.40975	47.0742	9.77	27.2037	27.8608	4.99621	8.4577	84.025	9.63991	0.862613	28.9725	134.9	25.9167	5.75	43.08	12	28.309	33.4553	5.17112	5.29196	85.9613	8.04995
R95	NA	NA	NA	NA	NA	NA	NA	NA	NA	NA	NA	NA	NA	NA	NA	NA	NA	NA	NA	NA	NA	NA	NA	NA	52	5	5	4.57	41.2047	10.885	27.0896	26.5583	3.4237	6.13457	83.978	11.957	0.840197	28.765	119.4	14.7833	5.35	44.48	10.8	27.9186	31.0075	5.41475	6.04563	84.2367	8.60847
R96	130	23.3333	5.354	41.3523	27.0496	27.9848	4.75977	5.75934	84.0972	10.6773	0.87568	29.785	47	4.6	5.509	45.471	25.8046	24.9343	4.61152	6.09176	83.7531	11.3138	0.867867	26.365	57	7.5	4.5	4.068	45.8729	10.68	26.5557	27.6695	5.07168	6.28305	83.4511	12.8516	0.879449	30.745	129.4	21.0833	5.75	40.47	11.6	28.8628	30.6035	4.4835	4.5669	83.6885	10.2243
R97	123	23.2857	5.7505	41.5703	29.2738	28.3919	5.29718	5.79033	83.6934	9.65395	0.888619	30.08	NA	NA	NA	NA	NA	NA	NA	NA	NA	NA	NA	NA	58.5	6	5	5.5835	42.798	10.87	28.11	25.6603	3.98841	5.67331	83.046	11.7411	0.856665	27.6125	117.9	21.5833	5.55	39.545	10.4	29.4945	30.3339	4.75493	4.54738	83.5615	9.08928
R98	132.667	31.8	4.00725	45.1127	28.9941	27.2811	5.53151	5.54692	83.4635	8.84473	0.895504	24.0225	46	5.5	5.031	51.9976	26.5703	24.6213	5.49861	7.99349	81.8577	10.9975	0.875966	18.685	68	6.5	7.5	5.176	45.3637	10.04	27.8479	30.7585	4.35629	8.59641	84.258	12.3862	0.847407	24.45	120.4	22.1667	5.3	44.31	10.8	29.8495	32.9732	5.45962	6.0533	85.1735	8.71929
R99	NA	NA	NA	NA	NA	NA	NA	NA	NA	NA	NA	NA	47.3	6.7	5.746	50.7483	27.5615	27.1762	5.03788	7.99056	84.7313	10.3755	0.865951	18.23	54	6.5	6	5.321	46.7021	10.455	28.156	29.0574	4.50032	8.88562	84.7665	8.66888	0.848166	27.4975	116.2	19.05	5.4	43.625	11.2	31.1319	30.1965	4.54637	6.30672	85.6728	9.19543
R100	139.5	33.5	4.9745	47.3917	26.4387	26.0397	6.06231	6.82662	84.3095	9.87524	0.898925	24.315	55.6	7.9	5.395	52.2892	25.3015	25.1001	5.59331	8.16755	83.1721	10.0371	0.877251	NA	59.5	6.5	5.5	4.14775	46.1118	9.975	28.8423	28.1368	3.6223	7.01344	83.4355	11.7396	0.839559	25.3275	115.8	36.7083	5.5	46.325	11	28.2951	32.3796	5.38429	5.56283	85.0997	8.34941
R101	NA	NA	NA	NA	NA	NA	NA	NA	NA	NA	NA	NA	49.6	5.5	6.365	49.5522	26.8464	30.7573	5.83022	5.87497	84.3833	10.8776	0.90131	21.195	57	6.5	7	5.633	47.0201	10	27.0203	27.5452	4.91299	7.16575	83.6258	11.1644	0.869437	26.625	126.7	24.4167	5.5	42.95	10.4	29.8903	32.4502	4.7826	4.95797	86.1035	8.58811
R102	148.556	30.05	5.19617	47.333	27.273	25.1529	5.45578	5.25483	82.5633	8.79775	0.894807	24.1525	49	7.5	5.688	52.3734	25.4298	26.4329	5.31975	7.76415	82.37	14.3271	0.874013	19.99	66	7	7.5	6.1085	45.2939	9.82	28.4919	30.7303	4.98399	5.35581	85.6338	9.7362	0.88505	25.97	107.6	22.5	5.5	44.545	10.4	27.9275	29.1488	4.61236	7.45671	83.1745	11.588
R103	146.095	32	6.36475	42.272	28.9607	29.2514	5.37426	3.58307	84.0152	7.92069	0.906161	26.0725	49.2	8.3	5.962	46.6119	29.7654	30.8882	5.10905	6.46832	84.6183	7.12908	0.879825	19.89	54	6.5	5.5	4.67725	48.041	9.665	27.8412	27.7147	3.79426	7.25262	83.5337	11.2091	0.841876	26.3025	120.2	23.5	6.35	41.12	11.8	30.1606	32.6975	4.92118	5.12241	85.2713	8.3114
R104	126.375	28.5	5.11625	35.1095	28.826	28.3908	4.68258	5.64223	83.1688	9.06649	0.874798	32.6925	43.4	8.1	5.439	38.0033	25.9233	23.8933	4.55875	7.27534	82.9413	10.3939	0.857931	30.13	59	6	6.5	5.8735	41.6667	10.045	28.6116	28.3904	4.2534	6.57684	84.4688	10.9813	0.857943	27.6325	120.3	20.75	4.9	34.53	12.2	28.8065	30.4934	4.19524	5.80599	83.2813	9.09245
R105	155.583	44.7	5.573	43.1994	27.766	29.8384	5.36567	4.55153	84.3463	7.74417	0.899479	25.19	NA	NA	NA	NA	NA	NA	NA	NA	NA	NA	NA	NA	63	7	6	6.1915	36.0127	13.11	27.5657	27.4967	4.06517	7.19265	84.2671	9.89217	0.848746	32.43	125.4	26.75	5.7	42.925	10.6	29.2636	31.7318	4.60249	6.09774	84.2408	8.58775
R106	NA	NA	NA	NA	NA	NA	NA	NA	NA	NA	NA	NA	NA	NA	NA	NA	NA	NA	NA	NA	NA	NA	NA	NA	58	7	6.5	4.93375	44.866	9.22	28.2566	26.6939	2.99865	6.90681	82.2227	14.4786	0.824626	29.145	122.3	33	6	37.31	12	28.6757	29.0979	4.65934	4.9056	83.9732	7.61965
R107	132.5	35	5.99267	44.5656	29.3282	31.9024	5.41306	3.842	83.6703	9.41879	0.906415	23.23	56	8.1	5.651	50.9821	27.0934	25.5033	5.4062	7.00921	83.7187	10.7425	0.880943	19.38	55	6.5	5.5	5.147	41.7266	10.16	27.4692	26.401	3.71756	5.053	84.3238	12.9179	0.854737	30.9575	122	30.5833	6.5	44.45	11.4	30.4851	32.4425	4.77096	5.66547	85.9966	8.60424
R108	149.917	50.5	5.666	42.8146	28.1143	29.1126	5.48532	5.14906	84.6629	7.60285	0.897918	26.3	48.9	7.4	6.487	46.4159	26.4824	28.9575	5.1812	7.32645	83.6592	9.40199	0.874785	21.325	56.5	6.5	6	6.922	44.9888	10.73	29.6267	30.0377	4.3082	6.73167	85.4888	9.30577	0.858884	27.815	126.9	24.6667	6.05	42.075	12.2	29.9928	34.8112	5.18302	5.25239	86.7679	7.09756
R109	121	24.4	5.595	41.6265	27.9356	25.1521	5.21519	3.49993	84.9782	9.74366	0.901173	25.515	NA	NA	NA	NA	NA	NA	NA	NA	NA	NA	NA	NA	57	6	7	6.52275	43.1418	11.215	30.4264	33.282	4.33843	5.0624	85.8063	9.48219	0.872562	29.175	117.5	19.1667	5	41.885	11.6	29.4458	31.0253	4.982	6.92388	85.4941	8.48003
R110	NA	NA	NA	NA	NA	NA	NA	NA	NA	NA	NA	NA	NA	NA	NA	NA	NA	NA	NA	NA	NA	NA	NA	NA	61.5	6.5	6.5	6.06	47.7785	10.405	26.7788	30.837	4.75435	7.36845	83.7794	12.9954	0.86558	28.605	124.5	16.9833	5.4	41.12	10.8	27.966	29.1272	5.09455	6.08343	84.8521	8.69876
R111	NA	NA	NA	NA	NA	NA	NA	NA	NA	NA	NA	NA	NA	NA	NA	NA	NA	NA	NA	NA	NA	NA	NA	NA	53.5	7	5.5	6.1785	43.838	11.625	26.9229	27.1635	5.02421	6.97983	85.2562	9.0174	0.873254	29.6975	121	27	5.45	43.025	9.8	28.5743	29.8551	4.92639	4.5979	83.9425	8.51687
R112	160.3	39.7857	5.31575	42.3877	29.6707	25.9126	5.3786	4.11745	83.3122	9.84773	0.901155	24.865	49.5	6.2	5.452	50.1101	26.1728	27.8448	5.42707	8.41947	81.6755	14.2609	0.872663	21.45	48.5	6	4	5.047	38.2043	10.45	27.1909	27.9169	4.31704	5.68157	84.6253	10.0699	0.865495	27.4375	109	24.75	6	41.72	10.8	27.9672	31.0335	5.33638	5.52907	85.1701	7.93219
R113	NA	NA	NA	NA	NA	NA	NA	NA	NA	NA	NA	NA	NA	NA	NA	NA	NA	NA	NA	NA	NA	NA	NA	NA	60.5	6.5	6.5	5.5805	37.6915	12.545	27.2503	28.1306	4.38353	7.97065	84.5561	9.48069	0.851305	28.955	117.7	22	5.35	41.66	11	29.4043	32.6668	4.93557	5.44202	85.5131	8.2795
R114	NA	NA	NA	NA	NA	NA	NA	NA	NA	NA	NA	NA	NA	NA	NA	NA	NA	NA	NA	NA	NA	NA	NA	NA	61.5	6.5	5.5	5.127	43.7596	11.345	27.644	29.692	4.58426	7.27076	83.9189	9.74986	0.861667	27.1675	111.6	22.1667	5.65	42.255	10.6	29.9073	31.6105	4.83157	6.00348	86.3173	8.4347
R115	164	45.75	5.09375	42.2369	28.1519	27.745	5.53339	2.26172	84.583	8.80721	0.918543	23.0325	44.1	7.8	5.281	47.1502	25.6887	29.527	5.4408	4.53791	85.1902	10.0198	0.900654	18.715	60.5	6	6	6.145	42.6336	11.53	27.217	27.8767	4.38191	8.13943	83.8388	10.9645	0.849988	28.1975	122	20	5.5	44.31	11	28.8191	31.7623	4.64348	4.39869	84.2746	9.08042
R116	150.75	44.4286	5.3415	41.9771	27.2641	28.9163	5.32804	4.22688	83.3539	10.267	0.900436	25.515	52.9	5.8	6.112	49.231	25.4364	25.5678	5.5871	6.05756	84.1885	10.3024	0.891945	20.93	66	6.5	7	5.76875	43.5751	10.7	28.7343	30.2367	4.32635	6.94213	84.9467	8.92835	0.857946	26.8325	117.2	8.8	5.7	40.56	11.2	29.4461	31.4098	5.12404	4.51408	85.8691	7.73809
R117	124.5	31.875	5.3755	35.3921	27.4294	26.3023	4.42757	6.66018	85.0915	8.51752	0.860696	32.44	55.9	7.3	4.766	38.397	26.9153	26.0737	4.0942	7.44008	84.5224	9.14717	0.846499	29.47	64.5	6	7	5.22325	44.5919	9.89	27.6484	27.7091	4.12529	6.0627	83.1643	13.2085	0.85813	27.4025	117.2	30.3333	5.2	40.965	11.2	29.4046	33.8121	5.28144	3.22009	85.8017	7.42137
R118	156.6	40.95	5.32325	43.5611	27.6031	26.773	5.50418	5.10918	83.9531	8.93356	0.897668	25.2775	48.1	4.8	5.494	49.1627	25.8192	24.922	5.17978	7.912	83.7375	9.99679	0.868958	19.79	59.5	6.5	6	5.5545	43.392	11.32	27.5352	28.8418	4.8306	5.96323	84.9835	9.42275	0.876336	29.395	109.4	18.3333	4.8	34.705	11.6	28.1975	28.9462	4.23234	6.60628	84.5665	9.37878
R119	158.3	37.25	5.57525	43.8509	27.5955	29.1358	5.6455	3.53627	84.2447	9.50131	0.912991	26.6325	47.3	6	5.676	48.2382	25.7877	23.5179	5.41491	6.9261	83.9464	6.8637	0.880879	NA	57.5	6	5.5	4.13775	39.8679	11.12	27.6797	28.5835	3.62249	5.41304	83.8874	10.4967	0.850858	23.52	109	15.5	5.65	42.12	11	28.2852	30.152	5.04906	5.1524	84.8655	7.3885
R120	161.5	46.5	5.9575	40.2518	28.598	23.6031	5.0407	4.48361	83.9744	7.72656	0.88948	30.825	57.2	7.3	5.644	40.9639	26.4204	23.8942	4.8365	7.48518	83.3652	9.94449	0.863186	27.585	57.5	6	6	5.5675	45.4699	10.665	27.7572	28.1433	4.41966	6.02229	84.6252	7.83687	0.865705	28.9125	119.3	19.5	5.95	38.435	12.4	29.4134	30.5485	5.0684	6.65581	85.1746	8.14422
R121	155.875	38.5833	6.0245	43.3721	28.7564	25.026	5.2837	5.06697	84.5888	7.94933	0.8919	27.18	54.1	7.7	5.935	46.0826	27.8031	25.9647	4.86201	7.02179	82.1987	10.1845	0.867906	21.885	59	6.5	6.5	5.16975	37.5813	12.64	28.2057	27.4691	3.10276	6.92773	83.8806	11.7213	0.827321	34.01	109.1	22.75	5.85	40.19	11	31.3136	32.0543	4.89001	5.25247	86.2716	7.50448
R122	154.738	29.6458	5.77625	41.3572	30.1193	28.1154	5.00472	5.53561	85.7113	6.89339	0.883205	26.09	62.7	4.3	5.762	45.1579	28.7217	28.2014	4.53939	7.89033	85.8859	7.52581	0.855042	19.94	51	6.5	5	5.167	40.5009	10.83	29.3699	29.8354	4.11598	6.18748	84.5664	9.00473	0.857932	27.8375	115.9	29.8333	5.55	41.52	11.4	31.6518	31.2647	5.15795	5.30172	86.6956	7.30419
R123	NA	NA	NA	NA	NA	NA	NA	NA	NA	NA	NA	NA	NA	NA	NA	NA	NA	NA	NA	NA	NA	NA	NA	NA	57.5	6	5.5	4.6855	42.1896	10.025	29.2329	28.3697	3.60779	5.76886	85.2174	8.06493	0.847944	26.035	118.4	26.4167	5.9	38.275	10.8	31.0784	33.2218	4.44101	3.34448	85.42	8.21112
R124	166.403	45.9028	5.34675	42.8047	27.6704	26.5112	4.52347	7.19437	84.8013	9.64102	0.859393	25.6875	NA	NA	NA	NA	NA	NA	NA	NA	NA	NA	NA	NA	52.5	6	6.5	4.63925	42.1563	10.82	30.7459	32.5879	3.92554	6.11135	85.2503	8.89732	0.855015	27.62	113.7	26.5	5.7	41.245	11.8	28.5877	30.2496	4.78531	7.20027	84.4365	8.19426
R125	152.75	38.6875	5.716	45.8625	30.0081	26.9364	4.88096	4.28428	84.6926	8.08468	0.888404	26.24	NA	NA	NA	NA	NA	NA	NA	NA	NA	NA	NA	NA	60.5	6.5	7	4.783	43.1694	10.345	27.2025	29.7379	3.31498	8.67534	83.8613	10.6918	0.821273	29.3825	119.3	15.3333	5.7	36.985	11.2	31.3916	29.8951	3.74617	2.93856	85.9836	9.28454
R126	142.375	47.7083	5.708	39.2628	26.8469	23.9363	4.54955	5.24459	83.0801	10.6631	0.872473	26.505	47.7	9.8	5.839	45.1961	25.8548	23.3171	4.95764	7.19861	83.2183	11.1068	0.867854	21.995	53	6	6	5.012	41.2087	11.015	29.1517	32.6664	3.96467	5.9641	84.2646	9.7706	0.857015	27.9175	123.4	22	5.95	40.1	11	28.5078	27.7081	4.69599	3.73835	84.0202	10.619
R127	168.375	41.075	4.91188	44.8622	27.845	27.1249	4.98424	4.03687	84.211	8.31548	0.892696	25.09	NA	NA	NA	NA	NA	NA	NA	NA	NA	NA	NA	NA	58.5	6	6.5	5.162	41.6369	10.745	27.3776	27.342	3.89044	5.75994	83.4006	12.7473	0.854403	29.36	100.9	26	5.45	44.545	11.2	28.9342	35.9974	5.25231	5.35394	85.9129	9.42724
R128	137.5	39.8333	5.439	43.9511	27.0679	26.4089	5.80524	5.52061	83.6559	10.0677	0.901933	25.04	48.3	5.9	6.038	48.5591	25.3818	26.2287	5.9778	7.71964	83.725	8.84328	0.890133	21.265	52	6	4.5	4.8615	43.8298	10.11	27.709	28.1358	3.95652	4.29251	84.277	11.7039	0.866516	28.655	121.1	37.4167	5.15	44.16	8.8	27.8591	32.1031	5.5191	5.2938	84.902	8.77028
R130	146.476	35.75	5.305	41.2481	27.3228	26.2206	5.32087	5.28514	84.6447	8.44959	0.891786	26.7772	46.9	6.8	5.721	48.4006	27.2298	27.3822	5.09056	7.87925	83.9198	10.8712	0.868084	21.945	56	6	5.5	4.61675	43.8779	10.505	28.6092	29.121	4.99071	7.40144	84.6857	9.46603	0.87034	29.27	117.8	21.2	5.9	41.85	11.2	28.9186	32.1409	5.19526	7.36248	83.8431	9.55672
R131	159.833	33.9333	4.82932	46.6916	28.0129	25.5022	5.34932	5.71985	83.6327	9.49118	0.889155	24.55	53.7	5.9	6.245	50.4564	25.9191	26.9664	5.53563	7.95896	84.2418	9.29362	0.878105	20.2	59	6	6	5.744	48.1651	9.835	27.8176	27.5261	5.19299	8.40376	84.1884	9.86447	0.867602	28.14	118.4	23.6167	5.65	45.7	10.2	29.73	30.6831	5.25839	6.70207	86.0097	8.12518
R132	144.2	27.4	5.6	44.1	28.6	25.1	5.9	4.3	83.8	8.8	0.91	24.62	48	7	6.69	47.67	27.46	28.4	5.54	7.8	84.3	10.7	0.88	19.83	59	6.5	7	5.75	40.808	9.895	28.261	28.751	5.068	7.787	84.68	10.834	0.869	24.558	113.6	19.88	5.95	45.09	9.4	29.23	30.69	5.13	5.175	85.73	8.69
R133	NA	NA	NA	NA	NA	NA	NA	NA	NA	NA	NA	NA	NA	NA	NA	NA	NA	NA	NA	NA	NA	NA	NA	NA	59.5	6	6.5	4.88675	45.0097	10.39	26.9345	28.6747	5.21943	7.74884	84.1685	9.84406	0.873268	28.58	118.8	14.9333	5.55	43.125	10.6	27.8097	28.4646	5.31651	6.1205	83.586	10.3074
R134	NA	NA	NA	NA	NA	NA	NA	NA	NA	NA	NA	NA	NA	NA	NA	NA	NA	NA	NA	NA	NA	NA	NA	NA	56.5	6.5	6	4.93375	45.823	9.665	27.7774	30.1767	4.52465	7.47653	84.8859	9.22786	0.859003	23.8225	119.8	25.4	5.5	46.025	10.6	28.7129	33.4377	5.6061	6.11111	84.888	7.83571
R135	153.602	33.8036	6.70175	46.2208	29.3713	28.2155	5.68194	4.11553	83.6922	8.31166	0.909464	25.17	55.9	7.7	5.419	50.489	26.8565	25.1655	5.48439	6.1938	81.9274	12.6088	0.888346	20.575	57	6.5	5	5.9995	43.6535	10.52	28.6479	30.6476	4.69124	6.31604	84.8788	9.34968	0.871279	27.265	118.6	23.9167	5.9	43.14	10	30.0839	33.0846	4.96418	5.10283	85.2971	7.71995
R136	140.405	37.0625	5.6405	42.5783	28.8496	30.0167	5.42284	3.90569	83.7054	7.76883	0.905417	25.45	48.8	8.1	5.581	45.3861	27.5397	29.1864	4.92967	7.40278	83.3209	9.63125	0.868277	18.905	60.5	6.5	6.5	5.51925	42.3344	10.195	28.7206	29.2128	3.87634	6.1684	85.1004	8.74559	0.852013	24.795	105.5	15.875	5.45	41.91	11.4	29.3022	32.731	4.87846	5.34021	84.0922	9.73627
R137	NA	NA	NA	NA	NA	NA	NA	NA	NA	NA	NA	NA	NA	NA	NA	NA	NA	NA	NA	NA	NA	NA	NA	NA	58	7	6	5.897	45.7219	10.65	29.012	29.836	4.57403	6.85033	84.6055	9.25881	0.864398	28.645	106.8	28.9167	5.65	44.625	10	30.4551	32.7658	4.83949	5.59565	84.1062	9.23275
R138	NA	NA	NA	NA	NA	NA	NA	NA	NA	NA	NA	NA	NA	NA	NA	NA	NA	NA	NA	NA	NA	NA	NA	NA	61.5	6.5	5.5	5.441	45.4446	10.285	28.7647	28.8339	4.11074	5.47783	83.88	10.8901	0.86231	27.04	109.4	28.5	5.65	43.255	11.4	30.9713	32.8929	4.91956	4.38784	86.1801	7.7669
R139	NA	NA	NA	NA	NA	NA	NA	NA	NA	NA	NA	NA	NA	NA	NA	NA	NA	NA	NA	NA	NA	NA	NA	NA	67	7	7.5	5.30275	50.8085	10.37	27.9501	28.8442	4.56249	6.9413	83.4544	11.9347	0.863072	26.2975	121.3	21.9167	5.7	42.405	11	29.9782	32.508	4.91165	5.57623	84.255	9.30308
R140	NA	NA	NA	NA	NA	NA	NA	NA	NA	NA	NA	NA	NA	NA	NA	NA	NA	NA	NA	NA	NA	NA	NA	NA	61	7	6	5.587	44.3231	9.96	26.8902	27.5575	3.84644	6.78721	83.6266	12.6312	0.846301	28.42	118.1	28.4583	5.75	42.545	11.6	28.8421	29.1528	4.59871	4.44807	84.594	9.96201
R141	NA	NA	NA	NA	NA	NA	NA	NA	NA	NA	NA	NA	NA	NA	NA	NA	NA	NA	NA	NA	NA	NA	NA	NA	57	7	6	5.1745	44.3678	9.045	28.5339	28.2017	3.95151	7.02579	84.3912	11.4871	0.847454	26.2575	140.5	21.95	5.55	43.08	9.4	30.8333	29.7316	4.30735	5.71387	84.9346	9.59203
R142	NA	NA	NA	NA	NA	NA	NA	NA	NA	NA	NA	NA	NA	NA	NA	NA	NA	NA	NA	NA	NA	NA	NA	NA	65	7	7	4.53575	44.695	9.16	27.8574	29.7057	4.10446	5.89027	84.6973	10.9459	0.859662	25.3525	111.9	26.4667	5.9	44.595	10.8	28.7854	30.0738	5.12037	4.8294	85.819	8.17408
R143	152.159	NA	5.93692	47.8233	NA	NA	NA	NA	NA	NA	NA	22.7525	NA	NA	NA	NA	NA	NA	NA	NA	NA	NA	NA	NA	54.5	6.5	6	4.636	47.7666	9.475	27.737	27.9449	4.85869	7.0673	83.9411	10.3822	0.868976	25.15	113.9	27.3333	5.55	46.61	10	29.4941	31.6768	5.03961	5.45417	84.3191	10.1814
R144	136.556	31.4167	6.232	46.1994	27.6816	25.1358	5.62936	5.61624	84.2251	9.05521	0.896486	25.165	43.5	7	6.624	43.0876	25.4797	25.6612	5.91615	7.40717	83.1672	12.5671	0.890569	20.425	55.5	6.5	5.5	6.031	49.4495	9.925	26.3621	30.5794	5.62273	6.9047	84.0697	10.7814	0.88967	26.265	130.1	14.25	5.2	42.925	10.6	27.9457	29.6321	4.83159	6.54908	83.8623	11.241
R145	128.833	40.5	5.52075	47.2986	28.5176	28.1988	5.63775	5.22277	84.465	8.63311	0.900705	24.445	NA	NA	NA	NA	NA	NA	NA	NA	NA	NA	NA	NA	58.5	7	6	5.76825	46.3795	10.525	27.6719	32.2806	4.34471	7.81294	84.7369	9.34099	0.853204	25.26	120.7	26.8333	5.65	44.245	10.2	30.4189	30.7576	5.20463	5.44345	85.077	10.3208
[truncated: 15 more columns]
