# Supplementary material for: Genetic dissection of an allotetraploid interspecific CSSLs guides interspecific genetics and breeding in cotton
Source: BMC Genomics. 2020 Jun 26;21:431. doi: 10.1186/s12864-020-06800-x (PMC7318736; doi:10.1186/s12864-020-06800-x)
Supplement: Supplementary file 6 — Additional file 6: Table S6. Broad-sense heritability (H2) of 14 traits in the CSSLs.xlsx [file 12864_2020_6800_MOESM6_ESM.xlsx]

## Sheet: Sheet1
Additional file 6: Table S6. Broad-sense heritability (H2) of 14 traits in the CSSLs.
Traits	H2
PH	0.250037
FFBN	0.175969
BN	0.278624
SCW	0.469463
LP	0.756511
SI	0.524362
FL	0.769829
FS	0.546751
MIC	0.695629
FE	0.754151
FU	0.412842
SFC	0.48164
FM	0.623626
SOC	0.867367
