# Supplementary material for: Genetic dissection of an allotetraploid interspecific CSSLs guides interspecific genetics and breeding in cotton
Source: BMC Genomics. 2020 Jun 26;21:431. doi: 10.1186/s12864-020-06800-x (PMC7318736; doi:10.1186/s12864-020-06800-x)
Supplement: Supplementary file 8 — Additional file 8: Table S7. Morphological characteristics of specific introgression lines.xlsx [file 12864_2020_6800_MOESM8_ESM.xlsx]

## Sheet: Sheet1
Additional file 8: Table S7. Morphological characteristics of specific introgression lines.
ILs	Characters	Chr.	Associated Markers	Confidence interval		Number of function genes	Reported gene
				start	end
N29	fuzz-less	D12	Gh629	48746654	50876858	141	GhMML4(Wu et al.2017)
N38	subokra-leaf	D01	NAU2814	60196548	61798608	132	LMI1(Zhu et al.2015; Andres et al.2016)
R77	taller plant	A05	BNL3492	13524149	13826956	29	null
		A10		4469153	6964992	129	null
CS-18-1	open-bud	D13	BNL3479	-	-	-	null
