# Supplementary material for: Genetic dissection of an allotetraploid interspecific CSSLs guides interspecific genetics and breeding in cotton
Source: BMC Genomics. 2020 Jun 26;21:431. doi: 10.1186/s12864-020-06800-x (PMC7318736; doi:10.1186/s12864-020-06800-x)
Supplement: Supplementary file 9 — Additional file 9: Table S8. Summary of the blocks in the genome.xlsx [file 12864_2020_6800_MOESM9_ESM.xlsx]

## Sheet: Sheet1
Additional file 9: Table S8. Summary of the blocks in the genome.
Chr.	Blocks	start	end	Length
A01	block1	0	1737124	1737124
A01	block2	1737124	2639939	902815
A01	block3	2639939	3677553	1037614
A01	block4	3677553	4874638	1197085
A01	block5	4874638	5138227	263589
A01	block6	5138227	6197550	1059323
A01	block7	6197550	6710833	513283
A01	block8	6710833	8285666	1574833
A01	block9	8285666	8584350	298684
A01	block10	8584350	11865801	3281451
A01	block11	11865801	14607137	2741336
A01	block12	14607137	17693930	3086793
A01	block13	17693930	28547783	10853853
A01	block14	28547783	40403582	11855799
A01	block15	40403582	43364482	2960900
A01	block16	43364482	45101085	1736603
A01	block17	45101085	49297104	4196019
A01	block18	49297104	50321419	1024315
A01	block19	50321419	50884678	563259
A01	block20	50884678	51165194	280516
A01	block21	51165194	53482140	2316946
A01	block22	53482140	53784870	302730
A01	block23	53784870	55788781	2003911
A01	block24	55788781	57890762	2101981
A01	block25	57890762	60033849	2143087
A01	block26	66899172	67873931	974759
A01	block27	70146793	72056507	1909714
A01	block28	72056507	74323220	2266713
A01	block29	74323220	75956179	1632959
A01	block30	75956179	76178530	222351
A01	block31	76178530	80024681	3846151
A01	block32	80024681	82099263	2074582
A01	block33	82099263	85465546	3366283
A01	block34	85465546	87416484	1950938
A01	block35	87416484	88290435	873951
A01	block36	88290435	88868344	577909
A01	block37	88868344	89255061	386717
A01	block38	89255061	91103798	1848737
A01	block39	91103798	92131340	1027542
A01	block40	92131340	93788579	1657239
A01	block41	93788579	94189340	400761
A01	block42	94189340	95358272	1168932
A01	block43	95358272	101366183	6007911
A01	block44	101366183	104823919	3457736
A01	block45	104823919	105418313	594394
A01	block46	105418313	110033976	4615663
A01	block47	110033976	110533378	499402
A01	block48	110533378	111836309	1302931
A01	block49	111836309	112517492	681183
A01	block50	112517492	113102243	584751
A01	block51	113102243	115297299	2195056
A01	block52	115297299	116104318	807019
A01	block53	116104318	116944227	839909
A01	block54	116944227	117710130	765903
A02	block55	0	1230414	1230414
A02	block56	1230414	1623478	393064
A02	block57	1623478	2021018	397540
A02	block58	2021018	2981374	960356
A02	block59	2981374	3502835	521461
A02	block60	3502835	4936742	1433907
A02	block61	7270345	9243639	1973294
A02	block62	9243639	11713244	2469605
A02	block63	11713244	14861013	3147769
A02	block64	14861013	15326651	465638
A02	block65	15326651	16673589	1346938
A02	block66	16673589	44641617	27968028
A02	block67	44641617	45470669	829052
A02	block68	45470669	71137171	25666502
A02	block69	71137171	82396245	11259074
A02	block70	82396245	100118387	17722142
A02	block71	100118387	103441896	3323509
A02	block72	103441896	104461974	1020078
A02	block73	104461974	105687493	1225519
A02	block74	105687493	106412142	724649
A02	block75	106412142	108021087	1608945
A03	block76	0	1173846	1173846
A03	block77	1173846	2339035	1165189
A03	block78	2339035	3711710	1372675
A03	block79	3711710	4450496	738786
A03	block80	4450496	6590502	2140006
A03	block81	6590502	8778596	2188094
A03	block82	8778596	12821540	4042944
A03	block83	12821540	14741077	1919537
A03	block84	14741077	18115320	3374243
A03	block85	18115320	21271921	3156601
A03	block86	21271921	27563784	6291863
A03	block87	27563784	31666699	4102915
A03	block88	31666699	44631869	12965170
A03	block89	44631869	66835684	22203815
A03	block90	66835684	69173074	2337390
A03	block91	69173074	78878614	9705540
A03	block92	78878614	81874829	2996215
A03	block93	81874829	95670425	13795596
A03	block94	96774034	98312105	1538071
A03	block95	105786507	108104775	2318268
A03	block96	108104775	110457814	2353039
A03	block97	110457814	112992395	2534581
A04	block98	117173	396097	278924
A04	block99	643585	2010953	1367368
A04	block100	4076674	6067727	1991053
A04	block101	6067727	9064326	2996599
A04	block102	9064326	10411742	1347416
A04	block103	10411742	10918668	506926
A04	block104	10918668	49374586	38455918
A04	block105	49374586	73096013	23721427
A04	block106	73096013	74976868	1880855
A04	block107	74976868	79261555	4284687
A04	block108	79261555	80741475	1479920
A04	block109	80741475	81703123	961648
A04	block110	81703123	82274676	571553
A04	block111	82274676	83172196	897520
A04	block112	83172196	85113622	1941426
A05	block113	18059	2018408	2000349
A05	block114	2018408	3848402	1829994
A05	block115	3848402	5933769	2085367
A05	block116	5933769	6719001	785232
A05	block117	6719001	9245546	2526545
A05	block118	9245546	13826956	4581410
A05	block119	13826956	14726853	899897
A05	block120	14726853	17545886	2819033
A05	block121	21462008	23097331	1635323
A05	block122	23097331	26299649	3202318
A05	block123	26299649	28737882	2438233
A05	block124	28737882	31292912	2555030
A05	block125	31292912	34892387	3599475
A05	block126	34892387	56900737	22008350
A05	block127	56900737	57222255	321518
A05	block128	57222255	77942130	20719875
A05	block129	77942130	80441674	2499544
A05	block130	93898570	94470413	571843
A05	block131	94470413	96147643	1677230
A05	block132	102073872	104716269	2642397
A05	block133	104716269	105674118	957849
A05	block134	105674118	107896038	2221920
A05	block135	107896038	109349488	1453450
A06	block136	0	1520677	1520677
A06	block137	1520677	2529685	1009008
A06	block138	2529685	3636124	1106439
A06	block139	3636124	4648578	1012454
A06	block140	4648578	6911969	2263391
A06	block141	6911969	9614691	2702722
A06	block142	9614691	10514724	900033
A06	block143	10514724	12386645	1871921
A06	block144	12386645	15788644	3401999
A06	block145	15788644	17237117	1448473
A06	block146	17237117	20277489	3040372
A06	block147	20277489	23469974	3192485
A06	block148	23469974	32373185	8903211
A06	block149	32373185	76104512	43731327
A06	block150	76104512	82805243	6700731
A06	block151	82805243	84901870	2096627
A06	block152	84901870	95223784	10321914
A06	block153	95223784	98495925	3272141
A06	block154	98495925	100478833	1982908
A06	block155	100478833	106477417	5998584
A06	block156	106477417	108326676	1849259
A06	block157	108326676	113396102	5069426
A06	block158	120855597	121546172	690575
A06	block159	121546172	124001192	2455020
A07	block160	77311	2094403	2017092
A07	block161	2094403	3533041	1438638
A07	block162	3533041	5913559	2380518
A07	block163	5913559	8903355	2989796
A07	block164	8903355	12793020	3889665
A07	block165	12793020	18956157	6163137
A07	block166	19275353	21458528	2183175
A07	block167	21458528	22699849	1241321
A07	block168	22699849	27492963	4793114
A07	block169	27492963	30175113	2682150
A07	block170	30175113	30891491	716378
A07	block171	86057988	88357231	2299243
A07	block172	88357231	91987388	3630157
A07	block173	91987388	93823665	1836277
A07	block174	93823665	95312168	1488503
A07	block175	95312168	96785104	1472936
A07	block176	96785104	97735575	950471
A08	block177	0	1014849	1014849
A08	block178	1014849	5319484	4304635
A08	block179	5319484	6801006	1481522
A08	block180	6801006	8598274	1797268
A08	block181	8598274	13962528	5364254
A08	block182	13962528	22483690	8521162
A08	block183	22483690	25486493	3002803
A08	block184	25486493	27560554	2074061
A08	block185	27560554	29740828	2180274
A08	block186	29740828	32307188	2566360
A08	block187	32307188	33961399	1654211
A08	block188	33961399	36551860	2590461
A08	block189	36551860	41948442	5396582
A08	block190	41948442	43708401	1759959
A08	block191	43708401	47995694	4287293
A08	block192	47995694	50800031	2804337
A08	block193	50800031	58515652	7715621
A08	block194	58515652	61640372	3124720
A08	block195	61640372	65999049	4358677
A08	block196	65999049	72883171	6884122
A08	block197	72883171	74223391	1340220
A08	block198	74223391	77870070	3646679
A08	block199	77870070	80447023	2576953
A08	block200	80447023	82698465	2251442
A08	block201	82698465	86351110	3652645
A08	block202	86351110	89896074	3544964
A08	block203	89896074	91418145	1522071
A08	block204	91418145	93642362	2224217
A08	block205	93642362	102084301	8441939
A08	block206	102084301	108136726	6052425
A08	block207	108136726	110325879	2189153
A08	block208	110325879	114200594	3874715
A08	block209	115650791	117765111	2114320
A08	block210	117765111	119069694	1304583
A08	block211	119069694	121081755	2012061
A09	block212	0	5565269	5565269
A09	block213	8190151	9638765	1448614
A09	block214	9638765	14934178	5295413
A09	block215	14934178	33345685	18411507
A09	block216	33345685	40463350	7117665
A09	block217	40463350	49173605	8710255
A09	block218	49173605	50609311	1435706
A09	block219	50609311	52359902	1750591
A09	block220	52359902	53097504	737602
A09	block221	53097504	54020891	923387
A09	block222	54020891	58352764	4331873
A09	block223	58352764	60202506	1849742
A09	block224	60202506	62601458	2398952
A09	block225	62601458	63998867	1397409
A09	block226	63998867	64921374	922507
A09	block227	64921374	66400099	1478725
A09	block228	66400099	68807982	2407883
A09	block229	68807982	72786938	3978956
A09	block230	72786938	74931835	2144897
A09	block231	74931835	77736927	2805092
A09	block232	77736927	79392241	1655314
A09	block233	79392241	80655119	1262878
A09	block234	80655119	81498387	843268
A09	block235	81498387	82059664	561277
A10	block236	0	861309	861309
A10	block237	1292885	1451802	158917
A10	block238	1451802	2044997	593195
A10	block239	2044997	3118637	1073640
A10	block240	3118637	4469153	1350516
A10	block241	4469153	6964992	2495839
A10	block242	7355552	10602977	3247425
A10	block243	19646714	75549999	55903285
A10	block244	78843857	84569404	5725547
A10	block245	84569404	88534263	3964859
A10	block246	88534263	99485611	10951348
A10	block247	99485611	104856782	5371171
A10	block248	104856782	105150391	293609
A10	block249	105150391	108587882	3437491
A10	block250	108587882	109399411	811529
A10	block251	109399411	112477859	3078448
A10	block252	112477859	114378061	1900202
A11	block253	0	666785	666785
A11	block254	666785	1602474	935689
A11	block255	1602474	2819350	1216876
A11	block256	2819350	3444391	625041
A11	block257	3444391	4902089	1457698
A11	block258	4902089	5850546	948457
A11	block259	5850546	6762068	911522
A11	block260	6762068	7996406	1234338
A11	block261	7996406	9362085	1365679
A11	block262	9362085	13659043	4296958
A11	block263	13659043	16000419	2341376
A11	block264	16000419	17602086	1601667
A11	block265	17602086	20799573	3197487
A11	block266	20799573	22576412	1776839
A11	block267	22576412	25440513	2864101
A11	block268	25440513	28298139	2857626
A11	block269	28298139	94977575	66679436
A11	block270	94977575	96566634	1589059
A11	block271	96566634	109449751	12883117
A11	block272	110810439	112588623	1778184
A11	block273	112588623	112814924	226301
A11	block274	112814924	113442798	627874
A11	block275	113722429	118798683	5076254
A11	block276	118798683	120093234	1294551
A11	block277	120093234	120826316	733082
A11	block278	120826316	121562473	736157
A11	block279	121562473	122258908	696435
A11	block280	122258908	123157613	898705
A12	block281	12595	809856	797261
A12	block282	809856	1774576	964720
A12	block283	1774576	2089275	314699
A12	block284	2089275	2650319	561044
A12	block285	2650319	3595699	945380
A12	block286	3595699	5275436	1679737
A12	block287	5275436	7290570	2015134
A12	block288	7290570	8911778	1621208
A12	block289	8911778	9586271	674493
A12	block290	9586271	10130271	544000
A12	block291	10130271	79607589	69477318
A12	block292	79607589	82990142	3382553
A12	block293	82990142	84639641	1649499
A12	block294	84639641	86335298	1695657
A12	block295	86335298	87593146	1257848
A12	block296	87593146	90419396	2826250
A12	block297	93040460	94976785	1936325
A12	block298	94976785	97375108	2398323
A12	block299	97375108	101555559	4180451
A12	block300	102506089	104264074	1757985
A12	block301	104264074	105055598	791524
A12	block302	105055598	106308016	1252418
A12	block303	106308016	107623370	1315354
A13	block304	0	1393894	1393894
A13	block305	1393894	1845137	451243
A13	block306	1845137	2991325	1146188
A13	block307	2991325	3451774	460449
A13	block308	3451774	4288110	836336
A13	block309	4288110	5263949	975839
A13	block310	5263949	13018072	7754123
A13	block311	17791705	63893354	46101649
A13	block312	63893354	68577109	4683755
A13	block313	68577109	70127128	1550019
A13	block314	70127128	74584126	4456998
A13	block315	74584126	76810406	2226280
A13	block316	76810406	86468408	9658002
A13	block317	86468408	88057966	1589558
A13	block318	88057966	94114058	6056092
A13	block319	94114058	98303769	4189711
A13	block320	98303769	100271773	1968004
A13	block321	100271773	104645800	4374027
A13	block322	104645800	106615096	1969296
A13	block323	106615096	107279958	664862
A13	block324	107279958	108330874	1050916
D01	block325	0	798814	798814
D01	block326	798814	1572097	773283
D01	block327	1572097	2303023	730926
D01	block328	2303023	3186046	883023
D01	block329	3186046	4556068	1370022
D01	block330	4556068	5942030	1385962
D01	block331	5942030	12155143	6213113
D01	block332	17173981	44222294	27048313
D01	block333	44222294	45104476	882182
D01	block334	45104476	46626706	1522230
D01	block335	46626706	51712824	5086118
D01	block336	51712824	55880074	4167250
D01	block337	59613849	60196548	582699
D01	block338	60196548	61108687	912139
D01	block339	61108687	61875169	766482
D01	block340	61875169	62892439	1017270
D01	block341	62892439	63170728	278289
D02	block342	4150105	4910848	760743
D02	block343	5811113	9869865	4058752
D02	block344	9869865	14357104	4487239
D02	block345	14357104	19416947	5059843
D02	block346	19416947	20288998	872051
D02	block347	20288998	50710706	30421708
D02	block348	50710706	52725987	2015281
D02	block349	52725987	59857449	7131462
D02	block350	59857449	61511264	1653815
D02	block351	61511264	62288058	776794
D02	block352	62288058	63106259	818201
D02	block353	63106259	65950694	2844435
D02	block354	65950694	66158634	207940
D02	block355	66158634	67419773	1261139
D02	block356	67419773	69809894	2390121
D03	block357	0	731194	731194
D03	block358	731194	1330783	599589
D03	block359	1330783	2397874	1067091
D03	block360	2397874	3096085	698211
D03	block361	3096085	3645421	549336
D03	block362	3645421	4212199	566778
D03	block363	4212199	5252643	1040444
D03	block364	5252643	6508510	1255867
D03	block365	6508510	6965436	456926
D03	block366	6965436	8652774	1687338
D03	block367	8652774	15444836	6792062
D03	block368	15444836	24357181	8912345
D03	block369	24357181	31548952	7191771
D03	block370	31548952	33453595	1904643
D03	block371	33453595	43516324	10062729
D03	block372	43516324	44469168	952844
D03	block373	44469168	47084844	2615676
D03	block374	47084844	48284786	1199942
D03	block375	48284786	48854386	569600
D03	block376	48854386	49128902	274516
D03	block377	49128902	49809942	681040
D03	block378	49809942	52666958	2857016
D04	block379	0	1240512	1240512
D04	block380	1240512	2305353	1064841
D04	block381	2305353	3131469	826116
D04	block382	3131469	4044996	913527
D04	block383	4044996	4507347	462351
D04	block384	4507347	6673788	2166441
D04	block385	9085103	9917421	832318
D04	block386	9917421	11019622	1102201
D04	block387	11019622	11671102	651480
D04	block388	11671102	13770703	2099601
D04	block389	13770703	44490049	30719346
D04	block390	44490049	47610229	3120180
D04	block391	52684811	54466411	1781600
D04	block392	54466411	55979196	1512785
D04	block393	55979196	56406404	427208
D05	block394	25614	131170	105556
D05	block395	131170	1483290	1352120
D05	block396	1483290	2149918	666628
D05	block397	2149918	3039369	889451
D05	block398	3039369	4054995	1015626
D05	block399	4054995	4689472	634477
D05	block400	4689472	5289331	599859
D05	block401	5289331	5628148	338817
D05	block402	5628148	6159464	531316
D05	block403	6159464	6855723	696259
D05	block404	6855723	10439718	3583995
D05	block405	19133965	20312796	1178831
D05	block406	20312796	21795567	1482771
D05	block407	21795567	23716436	1920869
D05	block408	25088236	26113107	1024871
D05	block409	26113107	28185362	2072255
D05	block410	28185362	29477760	1292398
D05	block411	29477760	32509006	3031246
D05	block412	32509006	53683890	21174884
D05	block413	53683890	55666708	1982818
D05	block414	55666708	56333885	667177
D05	block415	56333885	58289852	1955967
D05	block416	58289852	59854155	1564303
D05	block417	59854155	61576678	1722523
D05	block418	61576678	62896177	1319499
D06	block419	0	1399361	1399361
D06	block420	1399361	1761278	361917
D06	block421	1761278	2298837	537559
D06	block422	2298837	2847624	548787
D06	block423	2847624	3918307	1070683
D06	block424	3918307	6209228	2290921
D06	block425	6209228	6441981	232753
D06	block426	6441981	7173581	731600
D06	block427	7173581	8954143	1780562
D06	block428	8954143	12114917	3160774
D06	block429	13391939	14553369	1161430
D06	block430	14553369	15504318	950949
D06	block431	15504318	20895370	5391052
D06	block432	20895370	22413399	1518029
D06	block433	22413399	29701439	7288040
D06	block434	29701439	37840284	8138845
D06	block435	37840284	43552464	5712180
D06	block436	43552464	52421439	8868975
D06	block437	52421439	54509496	2088057
D06	block438	54509496	57534068	3024572
D06	block439	57534068	58749235	1215167
D06	block440	58749235	59773910	1024675
D06	block441	59773910	61486255	1712345
D06	block442	65370302	65582488	212186
D06	block443	65582488	66832424	1249936
D07	block444	0	29239	29239
D07	block445	29239	1387124	1357885
D07	block446	5062647	5765634	702987
D07	block447	5765634	6575137	809503
D07	block448	6575137	6944790	369653
D07	block449	6944790	7732799	788009
D07	block450	7732799	8443606	710807
D07	block451	8443606	11838418	3394812
D07	block452	11838418	12161546	323128
D07	block453	12161546	13499638	1338092
D07	block454	13499638	13894578	394940
D07	block455	13894578	14758985	864407
D07	block456	14758985	16232660	1473675
D07	block457	16232660	18181311	1948651
D07	block458	18181311	20231362	2050051
D07	block459	20231362	21267738	1036376
D07	block460	22310913	24634588	2323675
D07	block461	24634588	42456732	17822144
D07	block462	42456732	53593575	11136843
D07	block463	53593575	54117793	524218
D07	block464	54117793	54406925	289132
D07	block465	54406925	55569999	1163074
D07	block466	55569999	55919870	349871
D07	block467	55919870	56289375	369505
D07	block468	56289375	57766965	1477590
D07	block469	57766965	58583127	816162
D07	block470	58583127	59220254	637127
D08	block471	27684	689962	662278
D08	block472	689962	940461	250499
D08	block473	940461	1246357	305896
D08	block474	1246357	1968058	721701
D08	block475	1968058	2809448	841390
D08	block476	2809448	3359889	550441
D08	block477	3359889	4276074	916185
D08	block478	4276074	5508610	1232536
D08	block479	5508610	7784986	2276376
D08	block480	7784986	8674384	889398
D08	block481	8674384	15956689	7282305
D08	block482	15956689	16179369	222680
D08	block483	16179369	17355494	1176125
D08	block484	17355494	18166923	811429
D08	block485	18166923	19620991	1454068
D08	block486	19620991	20244822	623831
D08	block487	20244822	21379333	1134511
D08	block488	21379333	21862501	483168
D08	block489	21862501	22540241	677740
D08	block490	22540241	27272011	4731770
D08	block491	27407351	27837741	430390
D08	block492	27837741	28400817	563076
D08	block493	28400817	38830971	10430154
D08	block494	38830971	45080475	6249504
D08	block495	45080475	50754986	5674511
D08	block496	50754986	52159156	1404170
D08	block497	52159156	56598500	4439344
D08	block498	56598500	57124465	525965
D08	block499	57124465	59629756	2505291
D08	block500	59629756	60268895	639139
D08	block501	60268895	61139242	870347
D08	block502	61139242	62129989	990747
D08	block503	62129989	63161654	1031665
D08	block504	63161654	64668042	1506388
D08	block505	64668042	65622345	954303
D08	block506	65622345	68671719	3049374
D09	block507	0	1070971	1070971
D09	block508	1070971	1697579	626608
D09	block509	1697579	2114027	416448
D09	block510	2114027	3854031	1740004
D09	block511	3854031	4529682	675651
D09	block512	5209921	5623775	413854
D09	block513	5623775	6119502	495727
D09	block514	6119502	7030132	910630
D09	block515	11265912	11696284	430372
D09	block516	11696284	19348083	7651799
D09	block517	19348083	20083164	735081
D09	block518	20083164	26265355	6182191
D09	block519	26265355	34616719	8351364
D09	block520	34616719	35872957	1256238
D09	block521	35872957	37994985	2122028
D09	block522	38559695	39178639	618944
D09	block523	39178639	40286452	1107813
D09	block524	40286452	40988939	702487
D09	block525	40988939	44342431	3353492
D09	block526	44342431	46201025	1858594
D09	block527	47582833	48353977	771144
D09	block528	48353977	49031555	677578
D09	block529	49031555	49934212	902657
D09	block530	49934212	51920875	1986663
D10	block531	0	496557	496557
D10	block532	496557	1881729	1385172
D10	block533	2810739	3390487	579748
D10	block534	3390487	4155341	764854
D10	block535	4155341	4523812	368471
D10	block536	4523812	5385834	862022
D10	block537	5385834	5595944	210110
D10	block538	5595944	16520547	10924603
D10	block539	16520547	17678477	1157930
D10	block540	17678477	19933239	2254762
D10	block541	19933239	20983574	1050335
D10	block542	20983574	28143093	7159519
D10	block543	28143093	29072099	929006
D10	block544	29072099	49488469	20416370
D10	block545	49488469	55710556	6222087
D10	block546	55710556	58231295	2520739
D10	block547	58231295	59393924	1162629
D10	block548	60939340	62440608	1501268
D10	block549	64735277	65035957	300680
D10	block550	65035957	65682261	646304
D10	block551	65682261	66760807	1078546
D10	block552	66760807	67032796	271989
D10	block553	67032796	67863802	831006
D11	block554	0	1319546	1319546
D11	block555	1319546	2530075	1210529
D11	block556	2530075	3274332	744257
D11	block557	3274332	3845036	570704
D11	block558	3845036	4555794	710758
D11	block559	4555794	5042361	486567
D11	block560	5042361	5729428	687067
D11	block561	5729428	6688122	958694
D11	block562	6688122	7338604	650482
D11	block563	7338604	8539536	1200932
D11	block564	8539536	13050409	4510873
D11	block565	13050409	14141164	1090755
D11	block566	14141164	15098175	957011
D11	block567	15098175	15694902	596727
D11	block568	15694902	16391881	696979
D11	block569	16391881	16981911	590030
D11	block570	16981911	19519839	2537928
D11	block571	58530954	59267822	736868
D11	block572	59267822	61102550	1834728
D11	block573	61102550	62376502	1273952
D11	block574	62376502	63729844	1353342
D11	block575	63729844	65020710	1290866
D11	block576	65020710	66392025	1371315
D11	block577	66392025	68728655	2336630
D11	block578	68728655	70426579	1697924
D11	block579	70426579	71643126	1216547
D11	block580	71643126	72910318	1267192
D12	block581	0	701609	701609
D12	block582	701609	1482536	780927
D12	block583	1482536	2773266	1290730
D12	block584	2773266	10379666	7606400
D12	block585	40041890	44062647	4020757
D12	block586	46459538	47140595	681057
D12	block587	47140595	48746654	1606059
D12	block588	48746654	50223020	1476366
D12	block589	50223020	51375201	1152181
D12	block590	51375201	52623527	1248326
D12	block591	52623527	54658066	2034539
D12	block592	56757470	57692428	934958
D12	block593	57692428	58105224	412796
D12	block594	58105224	58595460	490236
D12	block595	58595460	59432333	836873
D12	block596	59432333	60832132	1399799
D12	block597	60832132	61329147	497015
D12	block598	61329147	61528752	199605
D12	block599	61528752	62194880	666128
D12	block600	62194880	62659509	464629
D13	block601	0	623937	623937
D13	block602	623937	1163522	539585
D13	block603	1163522	2373799	1210277
D13	block604	2373799	4593556	2219757
D13	block605	4593556	5325925	732369
D13	block606	5325925	6977185	1651260
D13	block607	6977185	7318399	341214
D13	block608	16645918	18874558	2228640
D13	block609	37640155	42475003	4834848
D13	block610	42475003	44980900	2505897
D13	block611	44980900	46170862	1189962
D13	block612	46170862	46883220	712358
D13	block613	46883220	49022526	2139306
D13	block614	50829753	51970122	1140369
D13	block615	51970122	52662510	692388
D13	block616	52662510	53644777	982267
D13	block617	53644777	58459213	4814436
D13	block618	60243808	61530655	1286847
D13	block619	61530655	62631800	1101145
D13	block620	62631800	63313251	681451
