# Supplementary material for: Genetic dissection of an allotetraploid interspecific CSSLs guides interspecific genetics and breeding in cotton
Source: BMC Genomics. 2020 Jun 26;21:431. doi: 10.1186/s12864-020-06800-x (PMC7318736; doi:10.1186/s12864-020-06800-x)
Supplement: Supplementary file 10 — Additional file 10: Table S9. Additive effects of the fiber length with the positive traits.xlsx [file 12864_2020_6800_MOESM10_ESM.xlsx]

## Sheet: Sheet1
Additional file 10: Table S9. Additive effects of the fiber length with the positive traits.
Chr.	Blocks	Position Interval		Additive effects			WAF
		start	end	FL	FS	FU
A01	block1	0	1737124	-0.1547	-0.1547	-0.0747	-0.136923
A01	block2	1737124	2639939	-0.1704	-0.1704	-0.0884	-0.152178
A01	block3	2639939	3677553	-0.2089	-0.2089	-0.0891	-0.182279
A01	block4	3677553	4874638	-0.1824	-0.1824	-0.1024	-0.164623
A01	block5	4874638	5138227	-0.1431	-0.1431	-0.027	-0.117301
A01	block6	5138227	6197550	-0.1157	-0.1157	-0.0362	-0.0980339
A01	block7	6197550	6710833	0.0709	0.0709	0.0303	0.0618781
A01	block8	6710833	8285666	0.0888	0.0888	0.028	0.0752893
A01	block9	8285666	8584350	-0.1134	-0.1134	-0.079	-0.105756
A01	block10	8584350	11865801	-0.181	-0.181	-0.1088	-0.164956
A01	block11	11865801	14607137	0.0085	0.0085	-0.0621	-0.0071884
A01	block12	14607137	17693930	0.0428	0.0428	-0.0977	0.0115788
A01	block13	17693930	28547783	0.1214	0.1214	-0.0716	0.0785124
A01	block14	28547783	40403582	0.0688	0.0688	-0.0473	0.0430008
A01	block15	40403582	43364482	0.0682	0.0682	-0.0124	0.0502894
A01	block16	43364482	45101085	0	0	0	0
A01	block17	45101085	49297104	0	0	0	0
A01	block18	49297104	50321419	0.0448	0.0448	-0.0591	0.0217118
A01	block19	50321419	50884678	-0.0074	-0.0074	0.095	0.0153548
A01	block20	50884678	51165194	-0.0319	-0.0319	0.0198	-0.0204115
A01	block21	51165194	53482140	0.4827	0.4827	0.0364	0.383525
A01	block22	53482140	53784870	-0.2369	-0.2369	-0.0992	-0.206301
A01	block23	53784870	55788781	-0.1457	-0.1457	-0.041	-0.122434
A01	block24	55788781	57890762	-0.0515	-0.0515	-0.0106	-0.0424114
A01	block25	57890762	60033849	-0.0893	-0.0893	0.0259	-0.0637008
A01	block26	66899172	67873931	-0.4577	-0.4577	-0.235	-0.408213
A01	block27	70146793	72056507	0.2719	0.2719	0.056	0.223924
A01	block28	72056507	74323220	0.084	0.084	-0.0747	0.0487344
A01	block29	74323220	75956179	-0.0183	-0.0183	-0.0226	-0.0192555
A01	block30	75956179	76178530	-0.0143	-0.0143	-0.0255	-0.0167888
A01	block31	76178530	80024681	0	0	0	0
A01	block32	80024681	82099263	0	0	0	0
A01	block33	82099263	85465546	0	0	0	0
A01	block34	85465546	87416484	0.1265	0.1265	0.0059	0.0997008
A01	block35	87416484	88290435	-0.0052	-0.0052	0.0261	0.00175534
A01	block36	88290435	88868344	-0.0721	-0.0721	0.0563	-0.0435676
A01	block37	88868344	89255061	-0.0806	-0.0806	-0.0093	-0.064756
A01	block38	89255061	91103798	0	0	0	0
A01	block39	91103798	92131340	0	0	0	0
A01	block40	92131340	93788579	0	0	0	0
A01	block41	93788579	94189340	-0.0865	-0.0865	-0.0832	-0.0857667
A01	block42	94189340	95358272	-0.0788	-0.0788	-0.0552	-0.0735557
A01	block43	95358272	101366183	-0.0455	-0.0455	-0.0419	-0.0447
A01	block44	101366183	104823919	-0.0669	-0.0669	-0.0392	-0.0607446
A01	block45	104823919	105418313	0	0	0	0
A01	block46	105418313	110033976	0.0916	0.0916	0.0411	0.0803781
A01	block47	110033976	110533378	-0.0855	-0.0855	-0.0196	-0.070856
A01	block48	110533378	111836309	0.1165	0.1165	0.0343	0.0982339
A01	block49	111836309	112517492	0.0023	0.0023	-0.005	0.000677828
A01	block50	112517492	113102243	0.0883	0.0883	-0.0102	0.0664118
A01	block51	113102243	115297299	-0.0628	-0.0628	-0.053	-0.0606223
A01	block52	115297299	116104318	-0.0875	-0.0875	-0.108	-0.0920554
A01	block53	116104318	116944227	-0.0436	-0.0436	-0.0813	-0.0519775
A01	block54	116944227	117710130	-0.0459	-0.0459	-0.085	-0.0545886
A02	block55	0	1230414	-0.1308	-0.1308	-0.0278	-0.107912
A02	block56	1230414	1623478	-0.0795	-0.0795	0.0123	-0.0591006
A02	block57	1623478	2021018	0.0095	0.0095	0.0227	0.0124332
A02	block58	2021018	2981374	0.1203	0.1203	0.1241	0.121144
A02	block59	2981374	3502835	0.7	0.7	0.1293	0.573182
A02	block60	3502835	4936742	-0.1165	-0.1165	0.0312	-0.0836788
A02	block61	7270345	9243639	-0.1393	-0.1393	-0.1574	-0.143322
A02	block62	9243639	11713244	0.1346	0.1346	-0.1577	0.0696465
A02	block63	11713244	14861013	-0.2469	-0.2469	-0.1511	-0.225612
A02	block64	14861013	15326651	-0.6252	-0.6252	-0.1426	-0.517959
A02	block65	15326651	16673589	0	0	0	0
A02	block66	16673589	44641617	0	0	0	0
A02	block67	44641617	45470669	-0.0055	-0.0055	0.039	0.00438858
A02	block68	45470669	71137171	0	0	0	0
A02	block69	71137171	82396245	0	0	0	0
A02	block70	82396245	100118387	-0.4381	-0.4381	-0.1258	-0.368702
A02	block71	100118387	103441896	-0.3165	-0.3165	-0.0825	-0.264502
A02	block72	103441896	104461974	-0.3509	-0.3509	-0.0835	-0.29148
A02	block73	104461974	105687493	0	0	0	0
A02	block74	105687493	106412142	0.2932	0.2932	0.1506	0.261512
A02	block75	106412142	108021087	-0.0837	-0.0837	0.0294	-0.0585674
A03	block76	0	1173846	-0.046	-0.046	-0.0063	-0.0371781
A03	block77	1173846	2339035	-0.3163	-0.3163	-0.1669	-0.283101
A03	block78	2339035	3711710	-0.1608	-0.1608	-0.0308	-0.131912
A03	block79	3711710	4450496	-0.4691	-0.4691	-0.1355	-0.394969
A03	block80	4450496	6590502	-0.1501	-0.1501	-0.0941	-0.137656
A03	block81	6590502	8778596	0.1805	0.1805	-0.0295	0.133835
A03	block82	8778596	12821540	0.1673	0.1673	-0.0244	0.124701
A03	block83	12821540	14741077	0.2613	0.2613	-0.016	0.19968
A03	block84	14741077	18115320	0.4502	0.4502	0.1011	0.372625
A03	block85	18115320	21271921	0.3837	0.3837	-0.0696	0.28297
A03	block86	21271921	27563784	0.3252	0.3252	-0.0598	0.239647
A03	block87	27563784	31666699	0	0	0	0
A03	block88	31666699	44631869	0	0	0	0
A03	block89	44631869	66835684	0	0	0	0
A03	block90	66835684	69173074	0.3292	0.3292	-0.0295	0.249491
A03	block91	69173074	78878614	0.3258	0.3258	-0.0897	0.23347
A03	block92	78878614	81874829	0	0	0	0
A03	block93	81874829	95670425	0	0	0	0
A03	block94	96774034	98312105	0.0358	0.0358	0.0581	0.0407554
A03	block95	105786507	108104775	-0.3925	-0.3925	-0.0594	-0.31848
A03	block96	108104775	110457814	-0.3752	-0.3752	-0.0744	-0.308358
A03	block97	110457814	112992395	-0.1219	-0.1219	-0.0755	-0.111589
A04	block98	117173	396097	0.0795	0.0795	0.0126	0.0646338
A04	block99	643585	2010953	0.1573	0.1573	-0.0269	0.116368
A04	block100	4076674	6067727	-0.3126	-0.3126	-0.048	-0.253802
A04	block101	6067727	9064326	-0.1423	-0.1423	-0.0123	-0.113412
A04	block102	9064326	10411742	0.0798	0.0798	0.0173	0.0659115
A04	block103	10411742	10918668	0	0	0	0
A04	block104	10918668	49374586	-0.1321	-0.1321	-0.0495	-0.113745
A04	block105	49374586	73096013	0	0	0	0
A04	block106	73096013	74976868	-0.1006	-0.1006	-0.0127	-0.0810673
A04	block107	74976868	79261555	-0.1223	-0.1223	-0.015	-0.0984563
A04	block108	79261555	80741475	0.0893	0.0893	0.0351	0.0772559
A04	block109	80741475	81703123	0.074	0.074	-0.0795	0.03989
A04	block110	81703123	82274676	-0.0832	-0.0832	-0.0383	-0.0732225
A04	block111	82274676	83172196	0.0751	0.0751	-0.0327	0.0511452
A04	block112	83172196	85113622	-0.1632	-0.1632	-0.069	-0.142267
A05	block113	18059	2018408	-0.3748	-0.3748	-0.0739	-0.307935
A05	block114	2018408	3848402	-0.1994	-0.1994	-0.0317	-0.162134
A05	block115	3848402	5933769	-0.1381	-0.1381	-0.0425	-0.116856
A05	block116	5933769	6719001	0.3283	0.3283	0.1014	0.277879
A05	block117	6719001	9245546	-0.0686	-0.0686	-0.0463	-0.0636446
A05	block118	9245546	13826956	0.0353	0.0353	0.0053	0.0286335
A05	block119	13826956	14726853	-0.0692	-0.0692	-0.0973	-0.0754442
A05	block120	14726853	17545886	-0.2127	-0.2127	-0.0929	-0.186079
A05	block121	21462008	23097331	0.2312	0.2312	0.1482	0.212756
A05	block122	23097331	26299649	0.1132	0.1132	0.1096	0.1124
A05	block123	26299649	28737882	-0.0566	-0.0566	-0.062	-0.0578
A05	block124	28737882	31292912	0.0196	0.0196	-0.0612	0.001645
A05	block125	31292912	34892387	-0.0046	-0.0046	-0.0177	-0.00751102
A05	block126	34892387	56900737	0.1874	0.1874	0.031	0.152646
A05	block127	56900737	57222255	0	0	0	0
A05	block128	57222255	77942130	0	0	0	0
A05	block129	77942130	80441674	0.4753	0.4753	0.1713	0.407747
A05	block130	93898570	94470413	-0.0514	-0.0514	0.1312	-0.0108235
A05	block131	94470413	96147643	0.1283	0.1283	0.127	0.128011
A05	block132	102073872	104716269	0.0038	0.0038	-0.0395	-0.00582192
A05	block133	104716269	105674118	-0.1089	-0.1089	-0.0752	-0.101411
A05	block134	105674118	107896038	-0.1628	-0.1628	-0.0648	-0.141023
A05	block135	107896038	109349488	-0.1924	-0.1924	-0.0561	-0.162112
A06	block136	0	1520677	-0.1836	-0.1836	0.0713	-0.126957
A06	block137	1520677	2529685	-0.2427	-0.2427	0.0479	-0.178124
A06	block138	2529685	3636124	-0.1369	-0.1369	0.0516	-0.0950124
A06	block139	3636124	4648578	-0.1323	-0.1323	0.1021	-0.0802127
A06	block140	4648578	6911969	0.1468	0.1468	0.0715	0.130067
A06	block141	6911969	9614691	0.0975	0.0975	0.0274	0.0819227
A06	block142	9614691	10514724	-0.1109	-0.1109	-0.0299	-0.0929006
A06	block143	10514724	12386645	-0.0013	-0.0013	-0.0109	-0.00343327
A06	block144	12386645	15788644	0.1737	0.1737	0.0328	0.14239
A06	block145	15788644	17237117	0.1064	0.1064	-0.0144	0.0795564
A06	block146	17237117	20277489	0.2579	0.2579	0.1001	0.222834
A06	block147	20277489	23469974	0.1238	0.1238	0.0008	0.0964675
A06	block148	23469974	32373185	0.0742	0.0742	0.0788	0.0752222
A06	block149	32373185	76104512	0.1994	0.1994	0.2616	0.213222
A06	block150	76104512	82805243	0.0559	0.0559	0.1657	0.0802992
A06	block151	82805243	84901870	0	0	0	0
A06	block152	84901870	95223784	-0.0616	-0.0616	0.0411	-0.0387785
A06	block153	95223784	98495925	0	0	0	0
A06	block154	98495925	100478833	0	0	0	0
A06	block155	100478833	106477417	-0.0177	-0.0177	0.1186	0.0125879
A06	block156	106477417	108326676	-0.3223	-0.3223	-0.1798	-0.290634
A06	block157	108326676	113396102	-0.0164	-0.0164	0.1165	0.0131324
A06	block158	120855597	121546172	0.0264	0.0264	0.0587	0.0335776
A06	block159	121546172	124001192	0.1755	0.1755	0.0666	0.151301
A07	block160	77311	2094403	0.4452	0.4452	0.0008	0.346448
A07	block161	2094403	3533041	-0.3574	-0.3574	0.0008	-0.277802
A07	block162	3533041	5913559	-0.3334	-0.3334	-0.0612	-0.272913
A07	block163	5913559	8903355	-0.1673	-0.1673	-0.0411	-0.139256
A07	block164	8903355	12793020	0.0252	0.0252	0.3583	0.0992199
A07	block165	12793020	18956157	0.3576	0.3576	0.1229	0.305446
A07	block166	19275353	21458528	0.3148	0.3148	-0.24	0.191515
A07	block167	21458528	22699849	0.3454	0.3454	-0.0261	0.262847
A07	block168	22699849	27492963	0.2111	0.2111	-0.0195	0.159857
A07	block169	27492963	30175113	0	0	0	0
A07	block170	30175113	30891491	-0.1925	-0.1925	-0.0596	-0.162968
A07	block171	86057988	88357231	0.333	0.333	0.1604	0.294646
A07	block172	88357231	91987388	0.5104	0.5104	0.1262	0.423783
A07	block173	91987388	93823665	-0.1259	-0.1259	0.1241	-0.0703462
A07	block174	93823665	95312168	-0.2241	-0.2241	-0.0112	-0.17679
A07	block175	95312168	96785104	-0.0743	-0.0743	-0.0101	-0.0600338
A07	block176	96785104	97735575	0.1848	0.1848	0.0994	0.165823
A08	block177	0	1014849	-0.0314	-0.0314	0.0861	-0.0052897
A08	block178	1014849	5319484	0.074	0.074	0.1212	0.0844886
A08	block179	5319484	6801006	0.0055	0.0055	0.0765	0.0212773
A08	block180	6801006	8598274	-0.1722	-0.1722	0.0274	-0.127846
A08	block181	8598274	13962528	-0.356	-0.356	-0.0395	-0.285669
A08	block182	13962528	22483690	0	0	0	0
A08	block183	22483690	25486493	0.1661	0.1661	0.0951	0.150323
A08	block184	25486493	27560554	0	0	0	0
A08	block185	27560554	29740828	0.1166	0.1166	0.0852	0.109622
A08	block186	29740828	32307188	0	0	0	0
A08	block187	32307188	33961399	0.0177	0.0177	0.0742	0.0302552
A08	block188	33961399	36551860	0	0	0	0
A08	block189	36551860	41948442	0	0	0	0
A08	block190	41948442	43708401	0	0	0	0
A08	block191	43708401	47995694	0	0	0	0
A08	block192	47995694	50800031	0	0	0	0
A08	block193	50800031	58515652	0	0	0	0
A08	block194	58515652	61640372	0	0	0	0
A08	block195	61640372	65999049	0	0	0	0
A08	block196	65999049	72883171	0	0	0	0
A08	block197	72883171	74223391	-0.1578	-0.1578	0.0446	-0.112824
A08	block198	74223391	77870070	0	0	0	0
A08	block199	77870070	80447023	-0.1749	-0.1749	0.0763	-0.11908
A08	block200	80447023	82698465	-0.1342	-0.1342	0.0075	-0.102712
A08	block201	82698465	86351110	0	0	0	0
A08	block202	86351110	89896074	0	0	0	0
A08	block203	89896074	91418145	0	0	0	0
A08	block204	91418145	93642362	0.0506	0.0506	0.0477	0.0499556
A08	block205	93642362	102084301	-0.1216	-0.1216	-0.0193	-0.0988674
A08	block206	102084301	108136726	-0.1207	-0.1207	-0.0817	-0.112034
A08	block207	108136726	110325879	-0.1195	-0.1195	-0.1124	-0.117922
A08	block208	110325879	114200594	-0.3123	-0.3123	-0.1146	-0.268368
A08	block209	115650791	117765111	-0.4491	-0.4491	-0.1602	-0.384902
A08	block210	117765111	119069694	-0.1948	-0.1948	-0.0295	-0.158068
A08	block211	119069694	121081755	-0.3158	-0.3158	-0.0017	-0.246002
A09	block212	0	5565269	0.385	0.385	0.2366	0.352023
A09	block213	8190151	9638765	0.0516	0.0516	0.0637	0.0542888
A09	block214	9638765	14934178	0.1502	0.1502	0.0597	0.13009
A09	block215	14934178	33345685	0.0392	0.0392	0.0021	0.0309558
A09	block216	33345685	40463350	0	0	0	0
A09	block217	40463350	49173605	0	0	0	0
A09	block218	49173605	50609311	-0.0618	-0.0618	0.0176	0
A09	block219	50609311	52359902	-0.2922	-0.2922	-0.1697	-0.0441561
A09	block220	52359902	53097504	0	0	0	-0.264979
A09	block221	53097504	54020891	-0.3625	-0.3625	-0.0713	-0.297791
A09	block222	54020891	58352764	-0.3779	-0.3779	-0.046	-0.304147
A09	block223	58352764	60202506	-0.2517	-0.2517	-0.0191	-0.200013
A09	block224	60202506	62601458	-0.186	-0.186	-0.0992	-0.166712
A09	block225	62601458	63998867	-0.2547	-0.2547	-0.0981	-0.219901
A09	block226	63998867	64921374	-0.4027	-0.4027	-0.1293	-0.341946
A09	block227	64921374	66400099	0	0	0	0
A09	block228	66400099	68807982	0.0105	0.0105	-0.0244	0.00274469
A09	block229	68807982	72786938	-0.0405	-0.0405	0.0046	-0.0304781
A09	block230	72786938	74931835	-0.1573	-0.1573	0.036	-0.114346
A09	block231	74931835	77736927	-0.1919	-0.1919	0.0911	-0.129013
A09	block232	77736927	79392241	-0.4236	-0.4236	-0.0598	-0.342758
A09	block233	79392241	80655119	-0.0216	-0.0216	-0.0002	-0.0168446
A09	block234	80655119	81498387	-0.271	-0.271	-0.0992	-0.232823
A09	block235	81498387	82059664	-0.409	-0.409	-0.0891	-0.337913
A10	block236	0	861309	-0.4089	-0.4089	-0.1929	-0.360901
A10	block237	1292885	1451802	-0.9192	-0.9192	-0.3403	-0.79056
A10	block238	1451802	2044997	-0.1123	-0.1123	-0.0463	-0.0976338
A10	block239	2044997	3118637	-0.0013	-0.0013	0.0479	0.00963299
A10	block240	3118637	4469153	-0.4068	-0.4068	-0.0396	-0.325203
A10	block241	4469153	6964992	-0.3624	-0.3624	-0.2249	-0.331845
A10	block242	7355552	10602977	0.1472	0.1472	-0.0294	0.107957
A10	block243	19646714	75549999	0.3599	0.3599	0.071	0.295702
A10	block244	78843857	84569404	-0.4013	-0.4013	0.0411	-0.302992
A10	block245	84569404	88534263	-0.3735	-0.3735	-0.0942	-0.311435
A10	block246	88534263	99485611	0	0	0	0
A10	block247	99485611	104856782	0	0	0	0
A10	block248	104856782	105150391	-0.3444	-0.3444	0.0894	-0.248003
A10	block249	105150391	108587882	-0.2831	-0.2831	0.1367	-0.189814
A10	block250	108587882	109399411	-0.0113	-0.0113	-0.014	-0.0119
A10	block251	109399411	112477859	0.0439	0.0439	-0.0243	0.0287449
A10	block252	112477859	114378061	-0.1267	-0.1267	-0.1045	-0.121767
A11	block253	0	666785	-0.1679	-0.1679	0.0109	-0.128168
A11	block254	666785	1602474	-0.1621	-0.1621	-0.0131	-0.12899
A11	block255	1602474	2819350	-0.2849	-0.2849	-0.0233	-0.226768
A11	block256	2819350	3444391	-0.3284	-0.3284	-0.042	-0.264758
A11	block257	3444391	4902089	-0.4203	-0.4203	0.0361	-0.318881
A11	block258	4902089	5850546	-0.3711	-0.3711	0.0536	-0.276725
A11	block259	5850546	6762068	0.3535	0.3535	0.0486	0.285747
A11	block260	6762068	7996406	0.1542	0.1542	0.066	0.134601
A11	block261	7996406	9362085	0.1749	0.1749	0.0008	0.136212
A11	block262	9362085	13659043	0	0	0	0
A11	block263	13659043	16000419	-0.1749	-0.1749	-0.0093	-0.138101
A11	block264	16000419	17602086	-0.2756	-0.2756	-0.08	-0.232135
A11	block265	17602086	20799573	-0.1598	-0.1598	-0.0772	-0.141445
A11	block266	20799573	22576412	0.0566	0.0566	0.0863	0.0631998
A11	block267	22576412	25440513	-0.0414	-0.0414	0.1061	-0.00862324
A11	block268	25440513	28298139	-0.0063	-0.0063	-0.0093	-0.00696665
A11	block269	28298139	94977575	0.0288	0.0288	-0.1246	-0.00528783
A11	block270	94977575	96566634	0.1182	0.1182	-0.0615	0.0782679
A11	block271	96566634	109449751	0	0	0	-0.0899664
A11	block272	110810439	112588623	-0.0815	-0.0815	-0.1196	-0.223134
A11	block273	112588623	112814924	-0.247	-0.247	-0.1396	0
A11	block274	112814924	113442798	0	0	0	0
A11	block275	113722429	118798683	-0.0464	-0.0464	0.0259	-0.0303338
A11	block276	118798683	120093234	-0.1223	-0.1223	0.0165	-0.0914565
A11	block277	120093234	120826316	-0.2048	-0.2048	-0.0127	-0.162112
A11	block278	120826316	121562473	-0.1151	-0.1151	0.0071	-0.0879453
A11	block279	121562473	122258908	-0.2366	-0.2366	-0.0272	-0.190068
A11	block280	122258908	123157613	-0.1823	-0.1823	-0.0131	-0.144701
A12	block281	12595	809856	0.1502	0.1502	-0.0141	0.11369
A12	block282	809856	1774576	0.0993	0.0993	0.2148	0.124966
A12	block283	1774576	2089275	-0.0383	-0.0383	0.0262	-0.0239671
A12	block284	2089275	2650319	0.0924	0.0924	0.0731	0.0881112
A12	block285	2650319	3595699	0.0874	0.0874	0.0413	0.0771559
A12	block286	3595699	5275436	0.0282	0.0282	0.0143	0.0251112
A12	block287	5275436	7290570	0.0113	0.0113	-0.042	-0.000544076
A12	block288	7290570	8911778	0.3096	0.3096	0.1971	0.284601
A12	block289	8911778	9586271	0	0	0	0
A12	block290	9586271	10130271	0.2899	0.2899	0.0272	0.231524
A12	block291	10130271	79607589	0.2445	0.2445	0.1061	0.213745
A12	block292	79607589	82990142	-0.2126	-0.2126	-0.0168	-0.16909
A12	block293	82990142	84639641	-0.4825	-0.4825	-0.1187	-0.401658
A12	block294	84639641	86335298	-0.3862	-0.3862	-0.1074	-0.324246
A12	block295	86335298	87593146	0	0	0	0
A12	block296	87593146	90419396	-0.9342	-0.9342	-0.3152	-0.796649
A12	block297	93040460	94976785	-0.0615	-0.0615	0.061	-0.0342786
A12	block298	94976785	97375108	0.1451	0.1451	-0.0228	0.10779
A12	block299	97375108	101555559	0.2478	0.2478	-0.0646	0.17838
A12	block300	102506089	104264074	-0.2478	-0.2478	0.0008	-0.192557
A12	block301	104264074	105055598	0.0943	0.0943	-0.1149	0.0478126
A12	block302	105055598	106308016	0.1381	0.1381	-0.0068	0.105901
A12	block303	106308016	107623370	0.2132	0.2132	0.0201	0.17029
A13	block304	0	1393894	0.1653	0.1653	0.0984	0.150434
A13	block305	1393894	1845137	-0.0591	-0.0591	0.1065	-0.0223011
A13	block306	1845137	2991325	-0.0787	-0.0787	0.021	-0.0565451
A13	block307	2991325	3451774	-0.0899	-0.0899	0.0008	-0.0697451
A13	block308	3451774	4288110	-0.048	-0.048	0.0118	-0.0347115
A13	block309	4288110	5263949	-0.0574	-0.0574	-0.006	-0.0459781
A13	block310	5263949	13018072	0.1422	0.1422	-0.0217	0.105779
A13	block311	17791705	63893354	-0.0665	-0.0665	-0.0744	-0.0682555
A13	block312	63893354	68577109	-0.19	-0.19	-0.0948	-0.168845
A13	block313	68577109	70127128	-0.1123	-0.1123	-0.0665	-0.102123
A13	block314	70127128	74584126	0	0	0	0
A13	block315	74584126	76810406	0	0	0	0
A13	block316	76810406	86468408	0	0	0	0
A13	block317	86468408	88057966	0.1771	0.1771	-0.011	0.135301
A13	block318	88057966	94114058	0	0	0	0
A13	block319	94114058	98303769	0	0	0	0
A13	block320	98303769	100271773	-0.1271	-0.1271	-0.0042	-0.0997897
A13	block321	100271773	104645800	0.0589	0.0589	0.1061	0.0693886
A13	block322	104645800	106615096	-0.0805	-0.0805	-0.0226	-0.0676337
A13	block323	106615096	107279958	-0.2786	-0.2786	-0.0043	-0.217646
A13	block324	107279958	108330874	-0.0084	-0.0084	0.0181	-0.00251129
D01	block325	0	798814	0.2579	0.2579	0.0412	0.209746
D01	block326	798814	1572097	0.3448	0.3448	0.1011	0.290646
D01	block327	1572097	2303023	0.1864	0.1864	0.1001	0.167223
D01	block328	2303023	3186046	-0.0061	-0.0061	0.097	0.0168104
D01	block329	3186046	4556068	0.5123	0.5123	0.0676	0.413481
D01	block330	4556068	5942030	-0.0036	-0.0036	0.1573	0.0321544
D01	block331	5942030	12155143	-0.1062	-0.1062	0.0342	-0.075001
D01	block332	17173981	44222294	0.0063	0.0063	0.0385	0.0134553
D01	block333	44222294	45104476	0.1014	0.1014	0.0462	0.0891337
D01	block334	45104476	46626706	0.1494	0.1494	0.1388	0.147045
D01	block335	46626706	51712824	0	0	0	0
D01	block336	51712824	55880074	0.1442	0.1442	0.066	0.126823
D01	block337	59613849	60196548	-0.0765	-0.0765	-0.0644	-0.0738112
D01	block338	60196548	61108687	-0.0415	-0.0415	-0.0017	-0.0326558
D01	block339	61108687	61875169	-0.0534	-0.0534	-0.0648	-0.0559333
D01	block340	61875169	62892439	0.13	0.13	-0.0278	0.0949344
D01	block341	62892439	63170728	0.1026	0.1026	-0.0498	0.0687344
D02	block342	4150105	4910848	0.5956	0.5956	0.1964	0.506892
D02	block343	5811113	9869865	0.1643	0.1643	-0.1647	0.0911912
D02	block344	9869865	14357104	0.0214	0.0214	-0.0923	-0.00386588
D02	block345	14357104	19416947	0	0	0	0
D02	block346	19416947	20288998	0.2478	0.2478	0.0662	0.207446
D02	block347	20288998	50710706	0.3533	0.3533	0.0907	0.294946
D02	block348	50710706	52725987	0.2629	0.2629	0.0698	0.21999
D02	block349	52725987	59857449	0.1085	0.1085	0.0526	0.0960782
D02	block350	59857449	61511264	0.3292	0.3292	0.1084	0.280135
D02	block351	61511264	62288058	0.5204	0.5204	0.2215	0.45398
D02	block352	62288058	63106259	0.1501	0.1501	0.0577	0.129567
D02	block353	63106259	65950694	0.0557	0.0557	0.016	0.0468781
D02	block354	65950694	66158634	0.4541	0.4541	0.114	0.378525
D02	block355	66158634	67419773	0.4026	0.4026	0.1876	0.354824
D02	block356	67419773	69809894	0.3233	0.3233	0.1442	0.283501
D03	block357	0	731194	0.0745	0.0745	0.0849	0.076811
D03	block358	731194	1330783	-0.0663	-0.0663	0.0465	-0.0412341
D03	block359	1330783	2397874	-0.0592	-0.0592	0.0232	-0.0408895
D03	block360	2397874	3096085	-0.1822	-0.1822	0.011	-0.139268
D03	block361	3096085	3645421	-0.2456	-0.2456	-0.0245	-0.196468
D03	block362	3645421	4212199	-0.2797	-0.2797	-0.0348	-0.225279
D03	block363	4212199	5252643	-0.2726	-0.2726	-0.0083	-0.213868
D03	block364	5252643	6508510	-0.2145	-0.2145	0.0085	-0.164946
D03	block365	6508510	6965436	-0.2411	-0.2411	-0.0012	-0.187791
D03	block366	6965436	8652774	0	0	0	0
D03	block367	8652774	15444836	-0.2307	-0.2307	-0.0306	-0.186235
D03	block368	15444836	24357181	0	0	0	0
D03	block369	24357181	31548952	0	0	0	0
D03	block370	31548952	33453595	-0.2263	-0.2263	-0.0226	-0.181035
D03	block371	33453595	43516324	-0.2178	-0.2178	-0.0017	-0.169779
D03	block372	43516324	44469168	-0.2015	-0.2015	-0.0581	-0.169634
D03	block373	44469168	47084844	-0.2051	-0.2051	-0.0998	-0.181701
D03	block374	47084844	48284786	-0.1718	-0.1718	-0.1748	-0.172467
D03	block375	48284786	48854386	-0.2402	-0.2402	-0.1809	-0.227023
D03	block376	48854386	49128902	-0.2127	-0.2127	-0.1917	-0.208033
D03	block377	49128902	49809942	-0.0519	-0.0519	-0.0372	-0.0486334
D03	block378	49809942	52666958	-0.0618	-0.0618	-0.0547	-0.0602223
D04	block379	0	1240512	-0.2755	-0.2755	0.0335	-0.206835
D04	block380	1240512	2305353	-0.1799	-0.1799	0.0335	-0.132479
D04	block381	2305353	3131469	0.089	0.089	0.051	0.0805558
D04	block382	3131469	4044996	0.3007	0.3007	0.0889	0.253635
D04	block383	4044996	4507347	0.3488	0.3488	0.0395	0.280069
D04	block384	4507347	6673788	0.2654	0.2654	-0.0042	0.205491
D04	block385	9085103	9917421	-0.0868	-0.0868	0.0511	-0.0561565
D04	block386	9917421	11019622	0.0469	0.0469	0.0768	0.0535442
D04	block387	11019622	11671102	0.1568	0.1568	0.1036	0.144978
D04	block388	11671102	13770703	0	0	0	0
D04	block389	13770703	44490049	0.029	0.029	0.0664	0.0373109
D04	block390	44490049	47610229	0	0	0	-0.362557
D04	block391	52684811	54466411	-0.4076	-0.4076	-0.2049	0.0050894
D04	block392	54466411	55979196	0.0214	0.0214	-0.052	0
D04	block393	55979196	56406404	0	0	0	0
D05	block394	25614	131170	0.0365	0.0365	0.0889	0.0481441
D05	block395	131170	1483290	0.2223	0.2223	0.075	0.189568
D05	block396	1483290	2149918	0.2216	0.2216	0.0704	0.188001
D05	block397	2149918	3039369	0.406	0.406	0.0816	0.333913
D05	block398	3039369	4054995	0.4038	0.4038	0.0511	0.325425
D05	block399	4054995	4689472	-0.0064	-0.0064	-0.057	-0.0176441
D05	block400	4689472	5289331	-0.2857	-0.2857	-0.0497	-0.233257
D05	block401	5289331	5628148	-0.1842	-0.1842	-0.0236	-0.148512
D05	block402	5628148	6159464	-0.2341	-0.2341	-0.0242	-0.187457
D05	block403	6159464	6855723	-0.2647	-0.2647	-0.0043	-0.206835
D05	block404	6855723	10439718	-0.3092	-0.3092	-0.0244	-0.245913
D05	block405	19133965	20312796	0.2074	0.2074	-0.0143	0.158135
D05	block406	20312796	21795567	0.2284	0.2284	0.0201	0.182113
D05	block407	21795567	23716436	0.6107	0.6107	0.0811	0.493015
D05	block408	25088236	26113107	-0.2419	-0.2419	-0.0329	-0.195457
D05	block409	26113107	28185362	-0.0612	-0.0612	-0.0632	-0.0616444
D05	block410	28185362	29477760	-0.0671	-0.0671	-0.0954	-0.0733887
D05	block411	29477760	32509006	-0.3434	-0.3434	-0.0822	-0.285357
D05	block412	32509006	53683890	0.4903	0.4903	0.076	0.398236
D05	block413	53683890	55666708	0.3057	0.3057	-0.0067	0.23628
D05	block414	55666708	56333885	0.3001	0.3001	0.0388	0.242035
D05	block415	56333885	58289852	0.2519	0.2519	-0.0077	0.194213
D05	block416	58289852	59854155	0.276	0.276	0.0084	0.216535
D05	block417	59854155	61576678	0.2228	0.2228	0.0033	0.174024
D05	block418	61576678	62896177	0.1849	0.1849	0.0738	0.160212
D06	block419	0	1399361	0.0697	0.0697	0.0054	0.0554116
D06	block420	1399361	1761278	0.0007	0.0007	0.0159	0.00407767
D06	block421	1761278	2298837	-0.0778	-0.0778	-0.0202	-0.0650004
D06	block422	2298837	2847624	0.0518	0.0518	0.0165	0.0439558
D06	block423	2847624	3918307	-0.1598	-0.1598	-0.047	-0.134734
D06	block424	3918307	6209228	0.0223	0.0223	-0.0648	0.00294505
D06	block425	6209228	6441981	-0.0038	-0.0038	-0.0571	-0.0156441
D06	block426	6441981	7173581	0.0117	0.0117	0.0161	0.0126777
D06	block427	7173581	8954143	-0.0234	-0.0234	0.0201	-0.0137336
D06	block428	8954143	12114917	0.7962	0.7962	0.1543	0.65356
D06	block429	13391939	14553369	0.1944	0.1944	0.1011	0.173667
D06	block430	14553369	15504318	0.0214	0.0214	0.0234	0.0218444
D06	block431	15504318	20895370	0	0	0	0
D06	block432	20895370	22413399	0.2503	0.2503	0.1845	0.235678
D06	block433	22413399	29701439	0.3047	0.3047	0.2667	0.296256
D06	block434	29701439	37840284	-0.0642	-0.0642	0.104	-0.0268234
D06	block435	37840284	43552464	-0.1662	-0.1662	0.0244	-0.123846
D06	block436	43552464	52421439	-0.0938	-0.0938	0.0513	-0.0615566
D06	block437	52421439	54509496	-0.0519	-0.0519	0.0109	-0.0379449
D06	block438	54509496	57534068	-0.082	-0.082	0.0866	-0.0445345
D06	block439	57534068	58749235	-0.0709	-0.0709	0.0806	-0.0372344
D06	block440	58749235	59773910	-0.0551	-0.0551	0.09	-0.0228566
D06	block441	59773910	61486255	0	0	0	0
D06	block442	65370302	65582488	-0.1043	-0.1043	-0.2049	-0.126655
D06	block443	65582488	66832424	-0.1517	-0.1517	-0.0544	-0.130078
D07	block444	0	29239	-0.3072	-0.3072	-0.1196	-0.265512
D07	block445	29239	1387124	-0.314	-0.314	-0.1663	-0.281179
D07	block446	5062647	5765634	-0.0134	-0.0134	-0.0359	-0.0183998
D07	block447	5765634	6575137	0.0153	0.0153	-0.0198	0.00750024
D07	block448	6575137	6944790	-0.0985	-0.0985	-0.0877	-0.0961001
D07	block449	6944790	7732799	-0.1254	-0.1254	-0.0543	-0.1096
D07	block450	7732799	8443606	-0.1493	-0.1493	-0.0993	-0.138189
D07	block451	8443606	11838418	-0.1726	-0.1726	-0.1242	-0.161845
D07	block452	11838418	12161546	-0.1445	-0.1445	-0.1266	-0.140522
D07	block453	12161546	13499638	-0.3482	-0.3482	-0.103	-0.293713
D07	block454	13499638	13894578	0	0	0	0
D07	block455	13894578	14758985	-0.3448	-0.3448	-0.1191	-0.294646
D07	block456	14758985	16232660	-0.3397	-0.3397	-0.0988	-0.286168
D07	block457	16232660	18181311	-0.2715	-0.2715	-0.096	-0.232501
D07	block458	18181311	20231362	-0.2151	-0.2151	-0.0344	-0.174946
D07	block459	20231362	21267738	0	0	0	0
D07	block460	22310913	24634588	-0.3674	-0.3674	-0.1346	-0.315668
D07	block461	24634588	42456732	-0.6454	-0.6454	-0.2382	-0.554914
D07	block462	42456732	53593575	0	0	0	0
D07	block463	53593575	54117793	0	0	0	0
D07	block464	54117793	54406925	-0.3042	-0.3042	-0.0968	-0.258113
D07	block465	54406925	55569999	-0.1687	-0.1687	-0.0663	-0.145945
D07	block466	55569999	55919870	-0.1405	-0.1405	-0.0866	-0.128523
D07	block467	55919870	56289375	0	0	0	0
D07	block468	56289375	57766965	-0.0539	-0.0539	-0.0883	-0.0615442
D07	block469	57766965	58583127	-0.0497	-0.0497	-0.0841	-0.0573442
D07	block470	58583127	59220254	-0.1013	-0.1013	-0.0802	-0.0966113
D08	block471	27684	689962	-0.0712	-0.0712	-0.0133	-0.0583337
D08	block472	689962	940461	-0.0374	-0.0374	-0.0018	-0.0294891
D08	block473	940461	1246357	0.1441	0.1441	0.0162	0.115679
D08	block474	1246357	1968058	0.043	0.043	0.0375	0.0417778
D08	block475	1968058	2809448	-0.2402	-0.2402	-0.0681	-0.201957
D08	block476	2809448	3359889	-0.0395	-0.0395	0.0255	-0.025056
D08	block477	3359889	4276074	0.055	0.055	0.0396	0.0515779
D08	block478	4276074	5508610	0.1129	0.1129	0.0509	0.0991227
D08	block479	5508610	7784986	0.0329	0.0329	-0.0131	0.0226781
D08	block480	7784986	8674384	0.1882	0.1882	0.0953	0.167556
D08	block481	8674384	15956689	0.3549	0.3549	0.1914	0.318568
D08	block482	15956689	16179369	0.0997	0.0997	0.0681	0.092678
D08	block483	16179369	17355494	-0.0572	-0.0572	0.0592	-0.0313341
D08	block484	17355494	18166923	-0.0684	-0.0684	0.0537	-0.0412675
D08	block485	18166923	19620991	0	0	0	0
D08	block486	19620991	20244822	-0.0076	-0.0076	0.1169	0.0200658
D08	block487	20244822	21379333	0.071	0.071	0.1258	0.0831774
D08	block488	21379333	21862501	0.0456	0.0456	0.0923	0.0559775
D08	block489	21862501	22540241	0.0079	0.0079	0.1268	0.0343214
D08	block490	22540241	27272011	0	0	0	0
D08	block491	27407351	27837741	0	0	0	0
D08	block492	27837741	28400817	0	0	0	0
D08	block493	28400817	38830971	0	0	0	0
D08	block494	38830971	45080475	0.1396	0.1396	0.0637	0.122734
D08	block495	45080475	50754986	-0.0089	-0.0089	0.0261	-0.00112246
D08	block496	50754986	52159156	0.0595	0.0595	0.0515	0.0577223
D08	block497	52159156	56598500	0.1944	0.1944	0.0359	0.159179
D08	block498	56598500	57124465	-0.1006	-0.1006	0.0126	-0.0754452
D08	block499	57124465	59629756	0	0	0	0
D08	block500	59629756	60268895	-0.1195	-0.1195	-0.0118	-0.0955674
D08	block501	60268895	61139242	-0.2153	-0.2153	0.0033	-0.166724
D08	block502	61139242	62129989	-0.3816	-0.3816	-0.0228	-0.301869
D08	block503	62129989	63161654	-0.0164	-0.0164	0.0008	-0.0125779
D08	block504	63161654	64668042	0.1925	0.1925	0.031	0.156612
D08	block505	64668042	65622345	-0.0063	-0.0063	0.0335	0.00254417
D08	block506	65622345	68671719	-0.2019	-0.2019	-0.1096	-0.18139
D09	block507	0	1070971	0.0415	0.0415	-0.1854	-0.00892065
D09	block508	1070971	1697579	0.2145	0.2145	0.0204	0.171368
D09	block509	1697579	2114027	0.2988	0.2988	0.1236	0.259868
D09	block510	2114027	3854031	0.2	0.2	0.1518	0.189289
D09	block511	3854031	4529682	0.0439	0.0439	0.2566	0.0911652
D09	block512	5209921	5623775	0	0	0	0
D09	block513	5623775	6119502	0	0	0	0
D09	block514	6119502	7030132	0	0	0	0
D09	block515	11265912	11696284	0.4452	0.4452	0.0359	0.354247
D09	block516	11696284	19348083	0.1874	0.1874	0.0713	0.161601
D09	block517	19348083	20083164	0	0	0	0
D09	block518	20083164	26265355	0	0	0	0
D09	block519	26265355	34616719	-0.0715	-0.0715	0.1061	-0.0320346
D09	block520	34616719	35872957	-0.0241	-0.0241	0.0882	0.000854778
D09	block521	35872957	37994985	-0.278	-0.278	-0.052	-0.227779
D09	block522	38559695	39178639	-0.1016	-0.1016	0.056	-0.0665789
D09	block523	39178639	40286452	0.2091	0.2091	-0.0022	0.162146
D09	block524	40286452	40988939	0.1539	0.1539	-0.0011	0.119457
D09	block525	40988939	44342431	0.0088	0.0088	0.0227	0.0118888
D09	block526	44342431	46201025	-0.0088	-0.0088	0.0411	0.00228854
D09	block527	47582833	48353977	0	0	0	0
D09	block528	48353977	49031555	-0.1477	-0.1477	-0.085	-0.133767
D09	block529	49031555	49934212	-0.2428	-0.2428	-0.0495	-0.199846
D09	block530	49934212	51920875	-0.2956	-0.2956	-0.1049	-0.253224
D10	block531	0	496557	-0.1722	-0.1722	-0.0638	-0.148112
D10	block532	496557	1881729	0.1979	0.1979	0.0547	0.166079
D10	block533	2810739	3390487	-0.3574	-0.3574	-0.1798	-0.317935
D10	block534	3390487	4155341	-0.1998	-0.1998	-0.0194	-0.159712
D10	block535	4155341	4523812	-0.2327	-0.2327	-0.0344	-0.188635
D10	block536	4523812	5385834	-0.0602	-0.0602	0.0042	-0.0458893
D10	block537	5385834	5595944	-0.0481	-0.0481	-0.0017	-0.0377892
D10	block538	5595944	16520547	0.2847	0.2847	0.0811	0.239457
D10	block539	16520547	17678477	0.1737	0.1737	0.104	0.158212
D10	block540	17678477	19933239	0	0	0	0
D10	block541	19933239	20983574	0.1975	0.1975	0.0863	0.17279
D10	block542	20983574	28143093	0.1956	0.1956	0.1203	0.178867
D10	block543	28143093	29072099	0.0544	0.0544	0.0565	0.0548667
D10	block544	29072099	49488469	0	0	0	0
D10	block545	49488469	55710556	0.2378	0.2378	0.1342	0.214778
D10	block546	55710556	58231295	0.0063	0.0063	0.0863	0.0240772
D10	block547	58231295	59393924	0.0249	0.0249	0.1001	0.0416106
D10	block548	60939340	62440608	0.074	0.074	-0.1096	0.0332013
D10	block549	64735277	65035957	-0.0189	-0.0189	-0.1778	-0.05421
D10	block550	65035957	65682261	0.0241	0.0241	-0.0498	0.00767829
D10	block551	65682261	66760807	-0.0019	-0.0019	-0.0415	-0.0106997
D10	block552	66760807	67032796	0.0411	0.0411	0.0183	0.0360335
D10	block553	67032796	67863802	0.0272	0.0272	0.0425	0.0305999
D11	block554	0	1319546	0.195	0.195	-0.0017	0.15129
D11	block555	1319546	2530075	0.033	0.033	-0.077	0.00855632
D11	block556	2530075	3274332	0.1024	0.1024	-0.0581	0.0667344
D11	block557	3274332	3845036	0.1975	0.1975	-0.0197	0.149235
D11	block558	3845036	4555794	0.2442	0.2442	-0.0255	0.184269
D11	block559	4555794	5042361	0.3283	0.3283	0.031	0.262235
D11	block560	5042361	5729428	0.0862	0.0862	0.0628	0.0810002
D11	block561	5729428	6688122	0.0776	0.0776	0.0892	0.0801777
D11	block562	6688122	7338604	0.2024	0.2024	0.0883	0.177045
D11	block563	7338604	8539536	0.2044	0.2044	-0.0393	0.150246
D11	block564	8539536	13050409	-0.3317	-0.3317	-0.1613	-0.293835
D11	block565	13050409	14141164	-0.3465	-0.3465	-0.1307	-0.298546
D11	block566	14141164	15098175	-0.2314	-0.2314	-0.1171	-0.206001
D11	block567	15098175	15694902	-0.2949	-0.2949	-0.1254	-0.257235
D11	block568	15694902	16391881	-0.3399	-0.3399	-0.1359	-0.294568
D11	block569	16391881	16981911	-0.3571	-0.3571	-0.0867	-0.297013
D11	block570	16981911	19519839	0	0	0	0
D11	block571	58530954	59267822	0.5182	0.5182	0.1291	0.431736
D11	block572	59267822	61102550	0.3714	0.3714	0.0597	0.302135
D11	block573	61102550	62376502	0	0	0	-0.193401
D11	block574	62376502	63729844	-0.2302	-0.2302	-0.0646	0
D11	block575	63729844	65020710	0.043	0.043	0.1097	0
D11	block576	65020710	66392025	0.3309	0.3309	0.0511	0.0578218
D11	block577	66392025	68728655	0.1874	0.1874	0.0198	0.268724
D11	block578	68728655	70426579	-0.17	-0.17	-0.0409	0.150157
D11	block579	70426579	71643126	0.0353	0.0353	-0.0541	-0.141312
D11	block580	71643126	72910318	0.1635	0.1635	0.0068	0.015434
D12	block581	0	701609	-0.0023	-0.0023	0.0089	0.128679
D12	block582	701609	1482536	0.0471	0.0471	0.0008	0.000188811
D12	block583	1482536	2773266	0.09	0.09	-0.0372	0.0368114
D12	block584	2773266	10379666	0	0	0	0.0617342
D12	block585	40041890	44062647	0.1091	0.1091	-0.0945	0.063857
D12	block586	46459538	47140595	0.2796	0.2796	0.1312	0.246623
D12	block587	47140595	48746654	-0.044	-0.044	-0.0168	-0.0379557
D12	block588	48746654	50223020	0.0307	0.0307	0.0313	0.0308333
D12	block589	50223020	51375201	-0.1044	-0.1044	-0.0198	-0.0856006
D12	block590	51375201	52623527	-0.1028	-0.1028	-0.0014	-0.0802674
D12	block591	52623527	54658066	-0.0765	-0.0765	-0.0142	-0.062656
D12	block592	56757470	57692428	0.1227	0.1227	0.0283	0.101723
D12	block593	57692428	58105224	0.0004	0.0004	0.026	0.00608871
D12	block594	58105224	58595460	0.0228	0.0228	0.0325	0.0249555
D12	block595	58595460	59432333	-0.0023	-0.0023	0.0039	-0.000922265
D12	block596	59432333	60832132	-0.0277	-0.0277	0.0059	-0.0202336
D12	block597	60832132	61329147	-0.0523	-0.0523	-0.0264	-0.0465446
D12	block598	61329147	61528752	-0.0246	-0.0246	0.0425	-0.00968935
D12	block599	61528752	62194880	-0.1182	-0.1182	-0.0153	-0.095334
D12	block600	62194880	62659509	-0.0558	-0.0558	-0.012	-0.046067
D13	block601	0	623937	0.1755	0.1755	0.0201	0.140968
D13	block602	623937	1163522	-0.1964	-0.1964	-0.0805	-0.170645
D13	block603	1163522	2373799	-0.1524	-0.1524	-0.0604	-0.131956
D13	block604	2373799	4593556	-0.3647	-0.3647	-0.1793	-0.323501
D13	block605	4593556	5325925	-0.176	-0.176	-0.0924	-0.157423
D13	block606	5325925	6977185	-0.2786	-0.2786	-0.1249	-0.244446
D13	block607	6977185	7318399	-0.1872	-0.1872	-0.0682	-0.160756
D13	block608	16645918	18874558	0.064	0.064	0.1262	0.0778218
D13	block609	37640155	42475003	-0.3409	-0.3409	-0.2282	-0.315856
D13	block610	42475003	44980900	-0.1102	-0.1102	-0.0967	-0.1072
D13	block611	44980900	46170862	0.122	0.122	0.036	0.102889
D13	block612	46170862	46883220	0.1081	0.1081	0.0547	0.0962337
D13	block613	46883220	49022526	0.079	0.079	0.0911	0.0816888
D13	block614	50829753	51970122	-0.039	-0.039	0.0587	-0.0172896
D13	block615	51970122	52662510	-0.0585	-0.0585	-0.0127	-0.0483225
D13	block616	52662510	53644777	-0.0365	-0.0365	-0.0017	-0.0287669
D13	block617	53644777	58459213	-0.0966	-0.0966	-0.1547	-0.109511
D13	block618	60243808	61530655	0.2596	0.2596	0.0563	0.214424
D13	block619	61530655	62631800	0.4622	0.4622	0.1198	0.386113
D13	block620	62631800	63313251	0	0	0	0
