# Supplementary material for: Genetic dissection of an allotetraploid interspecific CSSLs guides interspecific genetics and breeding in cotton
Source: BMC Genomics. 2020 Jun 26;21:431. doi: 10.1186/s12864-020-06800-x (PMC7318736; doi:10.1186/s12864-020-06800-x)
Supplement: Supplementary file 11 — Additional file 11: Table S10. Summary of the Weight mean of fiber Additive effects on chromosome.xlsx [file 12864_2020_6800_MOESM11_ESM.xlsx]

## Sheet: Sheet1
Additional file 11: Table S10. Summary of the Weight mean of fiber Additive effects on chromosome.
Chr.	Positive effects	Negative effects	No effects
A01	0.380249	0.392096	0.208341
A02	0.0546292	0.320708	0.624399
A03	0.305751	0.122077	0.496076
A04	0.0773111	0.612377	0.284656
A05	0.154857	0.439393	0.192394
A06	0.782679	0.157988	0.0592843
A07	0.220559	0.751177	0.0274421
A08	0.121376	0.341577	0.526861
A09	0.435679	0.335881	0.228387
A10	0.630184	0.191848	0.142179
A11	0.0558422	0.900056	0.0418253
A12	0.803987	0.169099	0.0179545
A13	0.139493	0.571008	0.245422
At subgenome	0.324637	0.403358	0.238124
D01	0.646653	0.134125	0.080498
D02	0.803768	0.064276	0.072478
D03	0.319587	0.648166	0.032031
D04	0.684705	0.110938	0.0716134
D05	0.547132	0.219471	0.0728492
D06	0.309517	0.525956	0.106271
D07	0	0.754919	0.227275
D08	0.453841	0.247408	0.293432
D09	0.375395	0.308637	0.1801
D10	0.548835	0.0685674	0.333513
D11	0.243917	0.149948	0.0710748
D12	0.805125	0.161251	0
D13	0.1466	0.342164	0.0107626
Dt subgenome	0.455637	0.277861	0.121153
Total	0.22826	0.357289	0.195185
