# Supplementary material for: Genetic dissection of an allotetraploid interspecific CSSLs guides interspecific genetics and breeding in cotton
Source: BMC Genomics. 2020 Jun 26;21:431. doi: 10.1186/s12864-020-06800-x (PMC7318736; doi:10.1186/s12864-020-06800-x)
Supplement: Supplementary file 12 — Additional file 12: Table S11. Yield-related and fiber quality traits of specific CSSLs.xlsx [file 12864_2020_6800_MOESM12_ESM.xlsx]

## Sheet: Sheet1
Additional file 12: Table S11. Yield-related and fiber quality traits of specific CSSLs.
Number	ILs	Traits	+ / -	Chr.	Introgression Segments
					Start	End	Length	Type
1	N13	SOC (%)	+	A08	119069694	121515420	2445726	B
				D08	27684	940461	912777	B
2	N35	LP (%)	-	A03	97056012	97392228	336216	H
				A05	6098234	6325906	227672	B
				A11	6762068	22576412	15814344	B
				A11	120093234	121685570	1592336	B
				A12	52207	495863	443656	B
				D04	1240512	2368662	1128150	B
				D07	5161596	6592100	1430504	B
3	N45	SOC (%)	+	A05	14481514	16788325	2306811	B
				A13	106666643	108330874	1664231	B
				D07	14758985	20231362	5472377	B
				D08	27684	940461	912777	B
				D10	3390487	5595944	2205457	B
4	N48	LP (%)	-	A01	1979144	11791278	9812134	B
				A01	116830900	117710130	879230	B
				A03	4167198	6590502	2423304	B
				A03	6590502	7596213	1005711	H
				A03	7596213	14741077	7144864	B
				A05	13827734	17545886	3718152	B
				A13	1845137	5464278	3619141	B
5	N58	SOC (%)	+	D01	44222294	44805599	583305	H
				D01	44805599	46607359	1801760	B
6	N69	MIC	-	D07	5135993	6588464	1452471	B
				D11	71173070	72910318	1737248	B
7	N70	SOC (%)	+	A12	79735919	84540676	4804757	B
8	N156	SOC (%)	+	A07	86776986	88357231	1580245	H
9	N157	SOC (%)	+	A07	86742069	88357231	1615162	H
10	N158	SOC (%)	+	A07	86849577	88161532	1311955	H
11	N159	SOC (%)	+	A01	1813474	3620875	1807401	B
12	N160	SOC (%)	+	A01	2639939	3620343	980404	B
13	N161	SOC (%)	+	A01	1737124	3618190	1881066	B
14	N180	FL (mm)	+	A04	643585	1143232	499647	B
				A05	2018408	5700865	3682457	B
				A05	5933769	6392486	458717	H
				A11	5756943	6607088	850145	B
				D01	0	798814	798814	B
				D05	61383652	62896177	1512525	B
15	N181	FL (mm)	+	A02	1230414	3984392	2753978	B
				A05	21462008	22468224	1006216	B
				A05	23097331	26107114	3009783	B
				D06	20895370	60035520	39140150	B
				D06	6677576	8965774	2288198	B
16	N182	LP (%)	-	A02	1623478	3957875	2334397	B
		FL (mm)	+	A05	21462008	26102289	4640281	B
17	R13	FL (mm)		A02	3078723	3502835	424112	B
				A03	0	416279	416279	B
				A03	2339035	2687028	347993	B
				D04	11019622	11618051	598429	H
				D04	11671102	13770703	2099601	B
				D07	5062647	7732799	2670152	B
				D09	1070971	4529682	3458711	B
				D09	5209921	7030132	1820211	B
				D11	5730056	7338604	1608548	B
18	R27	LP (%)	-	A02	3132203	3958499	826296	B
		MIC	-	A05	104716269	108529864	3813595	B
				A13	68577109	70127128	1550019	H
				A13	74584126	76810406	2226280	H
				A13	107427705	108330874	903169	B
				D07	5452145	6587087	1134942	B
				D09	40286452	40705491	419039	H
				D12	56757470	61279103	4521633	B
19	R72	FL (mm)	+	A12	3329786	3595699	265913	B
				D01	2567230	4483044	1915814	B
				D01	4556068	5438675	882607	B
				D10	16520547	17678477	1157930	H
				D10	58231295	58999503	768208	H
				D13	4593556	7293248	2699692	B
20	R88	LP (%)	-	A01	94301262	101366183	7064921	B
		FL (mm)	+	A04	82405687	83316734	911047	H
				A13	86468408	88057966	1589558	H
				D11	58530954	60079303	1548349	B
				D11	63729844	64176108	446264	H
				D11	64505209	64783687	278478	H
				D11	65020710	65490105	469395	B
				D11	65514315	67519011	2004696	B
21	R104	LP (%)	-	A01	94348606	101366183	7017577	B
		SI (g)	+	A01	110033976	110535509	501533	B
		MIC	-	A01	111836309	112470679	634370	B
		SOC (%)	+	A02	100356380	104467206	4110826	B
				D03	8652774	49200117	40547343	B
				D06	1593189	2270622	677433	B
22	R106	SOC	+	A04	4759855	7480692	2720837	B
				D03	31548952	44469168	12920216	B
23	R120	LP (%)	-	A04	74978401	80366990	5388589	B
		SOC (%)	+	A04	80366990	80896549	529559	H
				A04	81167812	82022793	854981	H
				A11	118798683	122816491	4017808	B
				D01	3297290	4378696	1081406	B
				D01	5942030	12146966	6204936	B
24	R122	FL (mm)	+	A04	74978401	80236505	5258104	B
				A07	8903355	18956157	10052802	B
				A11	118798951	119744513	945562	B
				D01	3578091	4575606	997515	B
				D01	5942030	12154915	6212885	B
				D06	0	2498605	2498605	B
25	R126	LP (%)	-	A01	94348606	101366470	7017864	B
				A01	110108550	110538467	429917	B
				A01	111836309	112477481	641172	B
				A01	113102243	115613197	2510954	B
				A05	21474028	26091557	4617529	B
				A06	76104512	77680057	1575545	H
				A06	78627002	80022370	1395368	H
				A06	81588172	82576702	988530	H
				A06	83078736	84870844	1792108	H
				A06	93174397	95223784	2049387	H
				A06	96539617	99605768	3066151	H
				A06	100299345	103004675	2705330	H
				A06	103619454	104762322	1142868	H
				A06	105134579	106477417	1342838	H
				A06	108326676	113396102	5069426	H
				A07	30175113	30891491	716378	H
				D03	48594038	48934596	340558	B
				D07	5135993	5384431	248438	B
				D07	13894578	17631553	3736975	H
				D07	18181311	21267738	3086427	H
				D08	16021900	19744611	3722711	H
				D08	20450673	21643931	1193258	H
				D11	68728655	70341114	1612459	B
				D11	70426579	72910318	2483739	B
				D12	61982149	62602055	619906	B
These traits include lint percentage (LP), seed index (SI), fiber length (FL), micronaire value (MIC), seed oil content (SOC). "+" and "-" represent an increasing or decreasing the value of the trait compared with the recurrent parent Emian22.
