# Supplementary material for: Genetic dissection of an allotetraploid interspecific CSSLs guides interspecific genetics and breeding in cotton
Source: BMC Genomics. 2020 Jun 26;21:431. doi: 10.1186/s12864-020-06800-x (PMC7318736; doi:10.1186/s12864-020-06800-x)
Supplement: Supplementary file 13 — Additional file 13: Table S12. GO enrichment analysis of genes in the candidate chromosome region.xlsx [file 12864_2020_6800_MOESM13_ESM.xlsx]

## Sheet: Sheet1
Additional file 13: Table S12. GO enrichment analysis of genes in the candidate chromosome region between Emian22 and 3-79.
GO ID	Description	Genes
GO:0006635	fatty acid beta-oxidation	Ghir_A01G003010.1;Ghir_A01G003350.1;Ghir_A01G003360.1;Gbar_A01G002690.1;Gbar_A01G003060.1
GO:0019395	fatty acid oxidation	Ghir_A01G003010.1;Ghir_A01G003350.1;Ghir_A01G003360.1;Gbar_A01G002690.1;Gbar_A01G003060.1
GO:0034440	lipid oxidation	Ghir_A01G003010.1;Ghir_A01G003350.1;Ghir_A01G003360.1;Gbar_A01G002690.1;Gbar_A01G003060.1
GO:0009062	fatty acid catabolic process	Ghir_A01G003010.1;Ghir_A01G003350.1;Ghir_A01G003360.1;Gbar_A01G002690.1;Gbar_A01G003060.1
GO:0030258	lipid modification	Ghir_A01G003010.1;Ghir_A01G003350.1;Ghir_A01G003360.1;Gbar_A01G002690.1;Gbar_A01G003060.1
GO:0016042	lipid catabolic process	Ghir_A01G003010.1;Ghir_A01G003350.1;Ghir_A01G003360.1;Gbar_A01G002690.1;Gbar_A01G003060.1
GO:0006631	fatty acid metabolic process	Ghir_A01G003010.1;Ghir_A01G003350.1;Ghir_A01G003360.1;Gbar_A01G002690.1;Gbar_A01G003060.1
GO:0006629	lipid metabolic process	Ghir_A01G003010.1;Ghir_A01G003350.1;Ghir_A01G003360.1;Ghir_A01G003530.1;Gbar_A01G002690.1;Gbar_A01G003060.1
GO:0008610	lipid biosynthetic process	Ghir_A01G003530.1
