# Supplementary material for: Genetic dissection of an allotetraploid interspecific CSSLs guides interspecific genetics and breeding in cotton
Source: BMC Genomics. 2020 Jun 26;21:431. doi: 10.1186/s12864-020-06800-x (PMC7318736; doi:10.1186/s12864-020-06800-x)
Supplement: Supplementary file 21 — Additional file 21: Table S13. Summary of DNA sequencing data for CSSLs.xlsx [file 12864_2020_6800_MOESM21_ESM.xlsx]

## Sheet: Sheet1
Additional file 21：Table S13. Summary of DNA sequencing data for CSSLs.
Samples	Clean_Reads	Clean_Base	Genome coverage	Q20(%)	GC(%)
R1	62628984	18755584670	7.81483	97.53	35.68
R2	48348414	14485806720	6.03575	97.83	35.3
R3	57606157	17260369890	7.19182	97.51	35.39
R4	62207207	18636384050	7.76516	97.76	35.4
R5	63773400	19105624180	7.96068	97.76	35.54
R6	60522481	18135477240	7.55645	97.44	35.47
R7	52450339	15714255000	6.54761	97.9	35.47
R8	57510013	17231311550	7.17971	97.53	35.45
R10	57703155	17287888760	7.20329	97.81	35.42
R11	56912884	17048880280	7.1037	97.73	35.25
R12	63154567	18919625040	7.88318	97.58	35.6
R13	63151343	18921124420	7.8838	97.86	35.45
R14	58071176	17401043260	7.25043	96.11	35.59
R15	57716421	17292014340	7.20501	97.59	35.29
R16	66864157	20031451020	8.34644	97.54	35.74
R17	54853315	16434612100	6.84776	97.59	35.4
R18	62050935	18592465800	7.74686	97.69	35.33
R19	59866510	17935317360	7.47305	97.66	35.2
R20	54663203	16379220680	6.82468	97.62	35.29
R21	61422571	18403266760	7.66803	97.69	35.35
R22	61603011	18457411790	7.69059	97.68	35.23
R23	57038414	17089634010	7.12068	97.68	35.15
R24	58494791	17518697580	7.29946	97.7	35.35
R25	57062697	17097677620	7.12403	97.46	35.42
R26	53363140	15985197410	6.6605	97.46	35.39
R27	56012568	16779060110	6.99128	97.73	35.45
R28	56128328	16815882860	7.00662	97.49	35.54
R29	51442475	15408985290	6.42041	97.82	35.4
R30	65725966	19689993790	8.20416	97.72	35.32
R31	51508017	15432099030	6.43004	97.69	35.32
R32	52890897	15845787210	6.60241	97.79	35.45
R33	53334503	15976937730	6.65706	97.83	35.31
R34	54029355	16187052470	6.74461	97.47	35.5
R35	50922882	15255164850	6.35632	97.64	35.51
R36	55687446	16684777830	6.95199	97.9	35.43
R37	51469711	15422011580	6.42584	95.52	35.75
R38	55746413	16701336470	6.95889	97.4	35.52
R39	55325383	16570565060	6.9044	97.84	35.4
R40	65463511	19614211350	8.17259	97.69	35.51
R41	66865707	20036989400	8.34875	97.24	35.53
R42	52239535	15652236080	6.52177	97.86	35.34
R43	56059126	16797039330	6.99877	97.84	35.48
R44	64290208	19264095670	8.02671	97.45	35.37
R45	64599251	19357037770	8.06543	97.49	35.45
R46	61086448	18303040140	7.62627	97.58	35.52
R47	57793458	17316758640	7.21532	97.7	35.25
R48	56207399	16841729890	7.01739	97.69	35.32
R49	61730506	18496070280	7.7067	97.48	35.54
R50	58499516	17528906160	7.30371	97.56	35.27
R51	64142077	19218776740	8.00782	97.43	35.53
R52	68724652	20593192950	8.5805	97.55	35.2
R53	63226807	18943670930	7.8932	97.35	35.52
R54	57931611	17357878250	7.23245	97.6	35.56
R55	52833430	15829090600	6.59545	97.81	35.31
R56	59041687	17688110500	7.37005	97.7	35.46
R57	62285454	18663322720	7.77638	97.33	35.36
R59	60711581	18190232820	7.57926	97.5	35.33
R60	64565174	19345639740	8.06068	97.55	35.4
R61	67284111	20159920490	8.39997	97.7	35.36
R62	60954509	18262344100	7.60931	97.77	35.49
R63	63346691	18979966320	7.90832	97.46	35.42
R64	66798467	20015680020	8.33987	97.51	35.38
R65	67307996	20167021670	8.40293	97.69	35.32
R66	64804633	19417109320	8.09046	97.87	35.41
R67	65098563	19506598240	8.12775	97.71	35.21
R68	66692263	19983746130	8.32656	97.22	35.22
R69	63627020	19063958320	7.94332	97.8	35.41
R70	61434941	18408752230	7.67031	97.65	35.38
R71	67881948	20340473080	8.4752	97.87	35.38
R72	63703539	19085943050	7.95248	97.84	35.36
R73	58022715	17385913300	7.24413	97.73	35.41
R74	43897732	13153486910	5.48062	97.75	35.3
R75	60788210	18215053330	7.58961	97.39	35.31
R76	75912920	22746994860	9.47791	97.6	35.37
R77	56847222	17032512100	7.09688	97.37	35.17
R78	66620367	19962005040	8.3175	97.23	35.06
R81	61028602	18285302020	7.61888	97.26	35.13
R82	57195763	17137448060	7.1406	97.16	35.19
R83	54932382	16458791040	6.85783	97.19	35.06
R84	55172831	16531421870	6.88809	97.06	34.81
R85	54870410	16440615860	6.85026	96.89	35.22
R86	54824341	16427336940	6.84472	97.26	34.92
R87	48557788	14549438410	6.06227	96.89	34.69
R88	53713316	16095039920	6.70627	96.48	35.04
R89	40356628	12092720410	5.03863	98	35.62
R90	56037568	16790472640	6.99603	97.05	35.01
R91	53124213	15917777370	6.63241	97.28	34.87
R92	44172989	13236041090	5.51502	97.14	34.91
R93	50612955	15164418290	6.31851	97.17	35.12
R94	46029505	13792302770	5.74679	97.52	34.7
R95	47656579	14278973700	5.94957	96.87	34.75
R96	44618937	13368942290	5.57039	97.03	34.92
R97	50344880	15084115730	6.28505	97.14	35.21
R98	48731234	14601622510	6.08401	96.67	35.11
R99	48786845	14614796100	6.0895	97.49	35.24
R100	40856769	12241548140	5.10065	97.91	35.51
R101	50459008	15118460750	6.29936	97.31	35.09
R102	50974547	15264921910	6.36038	97.07	35.68
R103	52140578	15610743820	6.50448	97.28	35.94
R104	57141835	17108309690	7.12846	96.93	35.49
R105	53393355	15991193490	6.663	97.31	35.37
R106	56999113	17067630370	7.11151	97.3	35.33
R107	52695726	15785136990	6.57714	97.11	35.11
R108	59303738	17757161420	7.39882	97.39	35.15
R109	46469033	13914355140	5.79765	97.19	35.17
R110	43035003	12892470100	5.37186	97.53	35.49
R111	52921449	15850258420	6.60427	97	35.13
R112	51427312	15402369530	6.41765	97.48	35.31
R113	46275363	13862552900	5.77606	94.63	35.34
R114	53221107	15943892560	6.64329	96.61	35.12
R115	50336887	15074206260	6.28092	97.22	35.31
R116	41945751	12568903890	5.23704	97.99	35.29
R117	45239217	13533518000	5.63897	97.37	36.39
R118	51224863	15346088704	6.3942	97.73	35.28
R119	53281192	15964416430	6.65184	98.15	35.33
R120	49206747	14743838180	6.14327	97.96	35.34
R121	45727993	13699850800	5.70827	98.09	35.39
R122	47448902	14216268390	5.92345	98	35.5
R123	46838357	14032575720	5.84691	98.19	35.39
R124	44417036	13306925260	5.54455	97.97	35.11
R125	45936261	13761883260	5.73412	98.05	35.28
R126	42213416	12648674200	5.27028	97.65	35.39
R127	52105194	15612171170	6.50507	97.95	35.34
R128	50850220	15236004770	6.34834	97.94	35.32
R130	45067035	13502427670	5.62601	97.82	35.35
R131	44454148	13317590320	5.549	98.12	35.11
R132	43880168	13145498430	5.47729	97.7	35.6
R133	45347193	13585894550	5.66079	97.85	35.26
R134	50242864	15050285660	6.27095	98.08	35.41
R135	46727052	13991218790	5.82967	97.99	35.49
R136	48632471	14568487080	6.0702	98.07	35.79
R137	46283587	13865091020	5.77712	98.13	35.29
R138	47593587	14258888370	5.9412	98.13	35.25
R139	44325485	13279681900	5.5332	97.69	35.18
R140	52399228	15700564740	6.5419	98.03	35.12
R141	49198701	14741297960	6.14221	98.01	35.19
R142	42967233	12874324460	5.3643	97.79	35.41
R143	46328058	13861207820	5.7755	98.26	35.35
R144	44607158	13365842050	5.5691	97.84	35.02
R145	48041538	14394293070	5.99762	98.12	35.25
Emian22	108576294	16286444100	6.78602	96.85	35.04
